# Supplementary material for: The burden of Chronic Pelvic Pain (CPP): Costs and quality of life of women and men with CPP treated in outpatient referral centers
Source: PLoS One. 2023 Feb 9;18(2):e0269828. doi: 10.1371/journal.pone.0269828 (PMC9910684; doi:10.1371/journal.pone.0269828)
Supplement: S1 Dataset — (XLSX) [file pone.0269828.s006.xlsx]

## Sheet: graphs
	Pelvic Floor Physical Therapy		Cost per CPT
	Patients		In-Network	Out-Of-Network	Medicare			Treatments
	281		368	859	0				Patients
								Massage	180
DIAGNOSTICS			Cost per CPT					Hormonal treatment or birth control	224
	Patients		In-Network	Out-Of-Network	Medicare			Nutrition/Diet	232
MRI	184		2335	6155	474			Acupuncture	123
Ultrasound	263		920	2207	141			Interventional Spine Procedures	18
Urodynamics	37		291	716	0			Botox Injections	31
Anal Ultrasound	9		720	1709	140			Joint Injections	35
Exploratory Surgery	57		9500	20043	5398			Biofeedback	71
Semen Culture	11		202	523	0			Bladder Installations or Hydrodistention	41
Sigmoidoscopy	25		1840	3772	848			Antibiotics	131
Cystoscopy	130		2303	5321	654			Nerve block	58
Endoscopy	204		3800	8434	931			Trigger point injections	47
Colonoscopy	240		5348	11171	979			6 weeks NSAIDs course	159
								Neuro Stimulation	25
Surgeries			Cost per CPT					Cognitive Behavioral Therapy or Sex Therapy	70
	Patients		In-Network	Out-Of-Network	Medicare			Radio Frequency Ablation	19
Hysterectomy	55		25048	54928	0			Total	1464
Oophorectomy	25		12520	27813	5168
Endometriosis ablation	29		8586	27653	4660
Endometriosis excision	50		14850	34842	5791			Medications
Ovarian cystectomy	25		16730	36798	5194				Patients
Pelvic floor repair	7		13719	29922	10604			Gabapentin	152
Myomectomy	14		19231	45323	5986			Other	62
Uterine artery embolization	1		17892	55436	10604			Diazepam or Baclofen Suppository	85
Bladder sling	4		11118	24022	9905			Amitriptyline/Nortriptyline	87
Varicocelectomy	2		15228	32343	5730			Urological Meds	66
Testicular torsion surgery	2		8725	18829	5496			Duloxetine (Cymbalta)	64
Lumbar spine surgery	11		29721	79953	7269			Pregabalin (Lyrica)	61
Other hernia repair	13		14655	31213	5827			Oral Muscle Relaxer	144
Hemorrhoid surgery	17		7480	14972	2939			Trazodone	55
Inguinal hernia repair	22		11246	23554	5506			Milnacipran (Savella)	6
Colorectal surgery	15		6685	15093	0			Total	782
Hip FAI / Labral tear repair	11		18559	43872	7315
Patients who had surgery	226
surgeries	303

## Sheet: word version
				DIAGNOSTICS		Cost per CPT
	Patients	CPT Code			CPT Code	In-Network
MRI	184	72197		Ultrasound	76830	920
Ultrasound	263	76830		MRI	72197	2335
Urodynamics	37	51741		Exploratory Surgery	49320	9500
Anal Ultrasound	9	76872		Urodynamics	51741	291
Exploratory Surgery	57	49320		Sigmoidoscopy	45330	1840
Semen Culture	11	89320		Semen Culture	89320	202
Sigmoidoscopy	25	45330		Anal Ultrasound	76872	720
	130			Colonoscopy	45378	5348
	204			Endoscopy	43235	3800
	240			Cystoscopy	52000	2303
	Number (%) of patients with prior diagnostic procedures
Diagnostic Procedure	at least 1 procedure	>1 procedure
Cystoscopy	2
DIAGNOSTICS							DIAGNOSTICS
	Patients		IN					CPT Code	Patients (%)
MRI	184		2335	429640			Ultrasound	76830	263 (57%)	#VALUE!	0.56681
Ultrasound	263		920	241960			MRI	72197	184 (40%)	#VALUE!	0.396552
Urodynamics	37		291	10767			Exploratory Surgery	49320	57 (12%)	#VALUE!	0.122845
Anal Ultrasound	9		720	6480			Urodynamics	51741	37 (8%)	#VALUE!	0.0797414
Exploratory Surgery	57		9500	541500			Sigmoidoscopy	45330	25 (5%)	#VALUE!	0.0538793
Semen Culture	11		202	2222			Semen Culture	89320	11 (2%)	#VALUE!	0.0237069
Sigmoidoscopy	25		1840	46000		2181.86	Anal Ultrasound	76872	9 (2%)	#VALUE!	0.0193966
Cystsocopy
# of Cystoscopies			2303				Diagnostics
0	3							Patients	Maximum # of procedures undertaken
1	75			172725			Colonoscopy	240
2	32			147392			Endoscopy	204
3	10			69090			Cystoscopy	130
4	2			18424
5	3			34545			Diagnostics (CPT Code)	# of Procedures	# of Patients
6	1			13818			Colonoscopy (45378)	0	6
7	1			16121				1	146
8	2			36848				2	41
10	1			23030				3	19
12	2			55272				4	12	Cystoscopy	130	52000
40	1			92120				5	12	Endoscopy	204	43235
								6	1	Colonoscopy	240	45378
						5226.04		7	4
								8	1
								10	2
								25	2
							Endoscopies	0	5
								1	136
								2	43
								3	7
								4	6
								5	5
								6	2
								7	1
								10	2
								20	1
								30	1
							Cystoscopies	0	3
								1	75
								2	32
								3	10
								4	2
								5	3
								6	1
								7	1
								8	2
								10	1
								12	2
								40	1
							# of Patients who had the following procedures:
						# of Procedures	Colonoscopy	Endoscopy	Cystoscopy
						0	6	5	3
						1	146	136	75
						2	41	43	32
						3	19	7	10
						4	12	6	2
						5	12	5	3
						6	1	2	1
						7	4	1	1
						8	1	2	2
						10	2		1
						12			2
						20		1
						25	2
						30		1
						40			1
						SURGERY
				female had surgery	210		Female Patients (%)	Male Patients (%)	Total (%)
				male had surgery	4	Hysterectomy	55 (26%)	0	0
				all had surgery	89	Oophorectomy	25 (12%)	0	0
						Endometriosis ablation	29 (14%)	0	0
						Endometriosis excision	50 (24%)	0	0
						Ovarian cystectomy	25 (12%)	0	0
						Pelvic floor repair	7 (3%)	0	0
						Myomectomy	14 (7%)	0	0
						Uterine artery embolization	1 (0.5%)	0	0
						Bladder sling	4 (2%)	0	0
						Varicocelectomy	0	2 (50%)	0
						Testicular torsion surgery	0	2 (50%)	0
						Lumbar spine surgery	9	2	11 (12%)
						Other hernia repair	8	5	13 (15%)
						Hemorrhoid surgery	9	8	17 (19%)
						Inguinal hernia repair	10	12	22 (25%)
						Colorectal surgery	7	8	15 (17%)
						Hip FAI / Labral tear repair	8	3	11 (12%)
									89

## Sheet: NEW
GRAPH 1
Demographics
Age	Female	Male	Total
<18	1	1	2	0.00222222	0.00636943	0.00329489
18-24	49	11	60	0.108889	0.0700637	0.0988468
25-44	269	86	355	0.597778	0.547771	0.584843
45-60	75	45	120	0.166667	0.286624	0.197694
61+	56	14	70	0.124444	0.089172	0.115321
Total Patients	450	157	607				GRAPH 3
				Patient Comorbidities
GRAPH 2				Comorbidity	Female	Male	Total
Duration of Pain or Discomfort				Lyme disease	14	3	17
	Patients (n)	Average VAS		Hernia	36	26	62
Greater than 6 months ago	84	6.77778		OCD	45	20	65
1 year ago	65	6.93846		Trauma/ Abuse	67	13	80
2 years ago	82	6.90123		Autoimmune disease	69	13	82
3 years ago	48	6.93333		Hypermobility	70	10	80
4 years ago	30	6.6		Coccydynia	84	20	104
5 years ago	45	7.32558		Lumbar Spine Pathology	119	51	170
5-10 years ago	95	7.4086		TMJ	129	35	164
10-15 years ago	96	7.56842		Migraines	129	25	154
15+ years ago	62	7.1129		Anxiety/ Depression	310	92	402
Grand Total	607	7.11429		Adenomyosis	25		25
				PCOS	35		35
COMBINE GRAPH 1 + 2 +3 FOR FIGURE 2 - Patient Demographics and Clinical Characteristics				Infertility	46		46
				Vulvodynia	70		70
				Fibroids	79		79
				Vaginismus	86		86
				Endometriosis	106		106
																	Temporomandibular joint dysfunction (TMJ)
GRAPH 4				GRAPH 5													Polycystic ovary syndrome PCOS
Previous Treatments				Previous Medications
Treatments	Patients (n)			Medications	Patients
Interventional Spine Procedures	18			Milnacipran (Savella)	6
Radio Frequency Ablation	19			Trazodone	55
Neuro Stimulation	25			Pregabalin	61
Botox Injections	31			Other	62
Joint Injections	35			Duloxetine	64
Bladder Installations/Hydrodistention	41			Urological Meds	66
Trigger point injections	47			Diazepam/Baclofen Suppository	85
Nerve block	58			Amitriptyline/Nortriptyline	87
CBT/ Sex Therapy	70			Opioids	109
Biofeedback	71			Antibiotics	131
Acupuncture	123			Oral Muscle Relaxer	144
6 weeks NSAIDs course	159			Gabapentin	152
Massage	180			Birth control/ hormonal	224
Nutrition/Diet	232			NSAIDS	268
Pelvic Floor Physical Therapy	281
NONE	48															Non-steroidal anti-inflammatory drugs
								Cognitive Behavioral Therapy or Sex Therapy
GRAPH 6
		Quality of Life measure	Patients (n)
	ER visits	No	521
		Yes	86
	Absenteeism	0 days	321
		1 - 5 days	70
		10+ days	51
		6 - 9 days	20
		Not employed	145
	Presenteeism	0 hours	175
		1 - 4 hours	80
		11+ hours	130
		5 - 10 hours	77
		Not employed	145
GRAPH 4 + 5 + 6 IS FIGURE 3 - Quality of life measures patients experienced before presenting as New Patients 4) prev meds, etc… -> can go to appendix if needed
Appendix - detail of frequency of these prcedures
							table 1	Cost Association of Utilization of Procedures				* for calculations refer to Appendix
Diagnostics	CPT Code	Frequency	Patients (N)	In-Network Cost per CPT				Procedures	CPT Code	Patients (N)	In-Network Cost per CPT
Colonoscopy	45378	1	146	5348	780808			Treatments
		2	41	"	438536			Pelvic floor physical therapy *	90901	281	368
		3	19	"	304836			Average Cost per patient			8936.77
		4	12	"	256704			Diagnostics
		5	12	"	320880			Ultrasound	76830	263	920	241960
		6	1	"	32088			MRI	72197	184	2335	429640
		7	4	"	149744			Exploratory Surgery	49320	57	9500	541500
		8	1	"	42784			Urodynamics	51741	37	291	10767
		10	2	"	106960			Sigmoidoscopy	45330	25	1840	46000
		25	2	"	267400			Semen Culture	89320	11	202	2222
Average Cost per patient				11253.1				Anal Ultrasound	76872	9	720	6480
Endoscopy	43235	1	136	3800	516800			Colonoscopy	45378	*	5348
		2	43	"	326800			Endoscopy	43235	*	3800
		3	7	"	79800			Cystoscopy	52000	*	2303
		4	6	"	91200			Average Cost per patient			5264.22
		5	5	"	95000			Surgeries
		6	2	"	45600			Hysterectomy	58150	55	25048	1377640
		7	1	"	26600			Endometriosis excision	58662	50	14850	742500
		10	2	"	76000			Endometriosis ablation	58563	29	8586	248994
		20	1	"	76000			Oophorectomy	58661	25	12520	313000
		30	1	"	114000			Ovarian cystectomy	58925	25	16730	418250
Average Cost per patient				7097.06				Myomectomy	58545	14	19231	269234
Cystoscopy	52000	1	75	2303	172725			Pelvic floor repair	57425	7	13719	96033
		2	32	"	147392			Bladder sling	57288	4	11118	44472
		3	10	"	69090			Uterine artery embolization	37243	1	17892	17892
		4	2	"	18424			Varicocelectomy	55550	2	15228	30456
		5	3	"	34545			Testicular torsion surgery	54600	2	8725	17450
		6	1	"	13818			Inguinal hernia repair	49650	22	11246	247412
		7	1	"	16121			Hemorrhoid surgery	46260	17	7480	127160
		8	2	"	36848			Colorectal surgery	44160	15	6685	100275
		10	1	"	23030			Other hernia repair	49652	13	14655	190515
		12	2	"	55272			Lumbar spine surgery	63030	11	29721	326931
		40	1	"	92120			Hip FAI / Labral tear repair	29916	11	18559	204149
Average Cost per patient				5226.04				Average Cost per patient			15750.4
								Total Cost Burden per patient			29951.4
Treatment	CPT Code	Average number of sessions	Patients (N)	In-Network Cost per CPT
Pelvic floor physical therapy	90901	24.2847	281	368	2511232
Average Cost per patient				8936.77
Appendix - PT session ranges
Row Labels	Count of PT SESSIONS		Appendix B
(blank)			Number of Pelvic Floor Physical Therapy Sessions tried	Number of Patients
0-9	444		0-9	444
10-19	66		10-19	66
20-29	35		20-29	35
30-39	18		30-39	18
40-49	9		40-49	9
50-59	11		50-59	11
60-69	6		60-69	6
70-79	4		70-79	4
100-109	7		100-109	7
120-129	1		120-129	1
150-159	1		150-159	1
200-209	2		200-209	2
250-259	1		250-259	1
410-419	1		410-419	1
490-500	1		490-500	1
Grand Total	607
Figure 4- TOTAL DIST OF COST PER PATIENT. Appendxi can show split between surgeries, diagnostics, 3 diag, and PT.

## Sheet: Cost Burden Analysis
													total cost burden
PHYSICAL THERAPY
Patients	Average PT sessions completed		IN	OON	Med.gov		IN	OON	Med.gov				9003.04	20392	1894.86	averaged all
281	24.2847		2511232	5861816			368	859					29951.4	68883.7	5652.18	addition by category
281	24.28		8936.77	20860.6									76914.5	172915	20495	all added
DIAGNOSTICS																			Category	Average In-Network Cost
	Patients		IN	OON	Med.gov		IN	OON	Med.gov										Treatments	8936.77
MRI	184		429640	1132520	87216		2335	6155	474										Diagnostics	5264.22
Gynecologist workup			0	0	0								CB Diagnostics						Surgeries	15750.4
Ultrasound	263		241960	580441	37083		920	2207	141				5264.22	11570.5	1290.07				Total Cost Burden	29951.4
Urologist workup			0	0	0
Urodynamics	37		10767	26492	0		291	716
Anal Ultrasound	9		6480	15381	1260		720	1709	140				Treatments
Exploratory Surgery	57		541500	1142451	307686		9500	20043	5398				Massage	180
Semen Culture	11		2222	5753	0		202	523					Hormonal treatment or birth control	224
Sigmoidoscopy	25		46000	94300	21200		1840	3772	848				Nutrition/Diet	232
Grand Total	586		2181.86	5114.91	775.503								Acupuncture	123
Avg # Diagnostics	1.26293												Interventional Spine Procedures	18
Patients	464												Botox Injections	31
	0.122845												Joint Injections	35
CYSTOSCOPY													Biofeedback	71
# of Cystoscopies	Patients		IN	OON	Med.gov		IN	OON	Med.gov				Bladder Installations or Hydrodistention	41
0	3		0	0	0		2303	5321	654				Antibiotics	131
1	75		172725	399075	49050						75		Nerve block	58
2	32		147392	340544	41856						64		Trigger point injections	47
3	10		69090	159630	19620						30		6 weeks NSAIDs course	159
4	2		18424	42568	5232						8		Neuro Stimulation	25
5	3		34545	79815	9810						15		Cognitive Behavioral Therapy or Sex Therapy	70
6	1		13818	31926	3924						6		Radio Frequency Ablation	19
7	1		16121	37247	4578						7		Grand Total	1464
8	2		36848	85136	10464						16		Avg # Treatments	2.41186
10	1		23030	53210	6540						10
12	2		55272	127704	15696						24		Medications
40	1		92120	212840	26160						40		Gabapentin	152
Grand Total	130		5226.04	12074.6	1484.08						295	2.26923	Other	62
	0.576923												Diazepam or Baclofen Suppository	85
ENDOSCOPY													Amitriptyline/Nortriptyline	87
# of Endoscopies	Patients		IN	OON	Med.gov		IN	OON	Med.gov				Urological Meds	66
0	5		0	0	0		3800	8434	931				Duloxetine (Cymbalta)	64
1	136		516800	1147024	126616						136		Pregabalin (Lyrica)	61
2	43		326800	725324	80066						86		Oral Muscle Relaxer	144
3	7		79800	177114	19551						21		Trazodone	55
4	6		91200	202416	22344						24		Milnacipran (Savella)	6
5	5		95000	210850	23275						25		Grand Total	782
6	2		45600	101208	11172						12		Avg # Medications	1.2883
7	1		26600	59038	6517						7
10	2		76000	168680	18620						20
20	1		76000	168680	18620						20
30	1		114000	253020	27930						30
Grand Total	204		7097.06	15751.7	1738.78						381	1.86765
	0.666667		0.333333
COLONOSCOPY
# of Colonoscopies	Patients		IN	OON	Med.gov		IN	OON	Med.gov
0	6		0	0	0		5348	11171	979
1	146		780808	1630966	142934						146
2	41		438536	916022	80278						82
3	19		304836	636747	55803						57
4	12		256704	536208	46992						48
5	12		320880	670260	58740						60
6	1		32088	67026	5874						6
7	4		149744	312788	27412						28
8	1		42784	89368	7832						8
10	2		106960	223420	19580						20
25	2		267400	558550	48950						50
Grand Total	240		11253.1	23505.6	2059.98						505	2.10417
	0.608333
Female Surgeries													All surgeries CB
	#		IN	OON	Med.gov		IN	OON	Med.gov				15750.4	36452.6	4362.11
Hysterectomy	55		1377640	3021040	0		25048	54928	0
Oophorectomy	25		313000	695325	129200		12520	27813	5168
Endometriosis ablation	29		248994	801937	135140		8586	27653	4660
Endometriosis excision	50		742500	1742100	289550		14850	34842	5791
Ovarian cystectomy	25		418250	919950	129850		16730	36798	5194
Pelvic floor repair	7		96033	209454	74228		13719	29922	10604
Myomectomy	14		269234	634522	83804		19231	45323	5986
Uterine artery embolization	1		17892	55436	10604		17892	55436	10604
Bladder sling	4		44472	96088	39620		11118	24022	9905
Grand Total	210		16800.1	38932.6	4247.6
	0.261905
Male Surgeries
	#		IN	OON	Med.gov		IN	OON	Med.gov
Varicocelectomy	2		30456	64686	11460		15228	32343	5730
Testicular torsion surgery	2		17450	37658	10992		8725	18829	5496
Grand Total	4		11976.5	25586	5613
All Surgeries
	#		IN	OON	Med.gov		IN	OON	Med.gov
Lumbar spine surgery	11		326931	879483	79959		29721	79953	7269
Other hernia repair	13		190515	405769	75751		14655	31213	5827
Hemorrhoid surgery	17		127160	254524	49963		7480	14972	2939
Inguinal hernia repair	22		247412	518188	121132		11246	23554	5506
Colorectal surgery	15		100275	226395	0		6685	15093	0
Hip FAI / Labral tear repair	11		204149	482592	80465		18559	43872	7315
Grand Total	89		13443.2	31089.3	4576.07
Avg # Surgeries (ALL)	0.499176
Avg # Surgeries (pts with 1+ surg)	1.5
Patients who had surgery	226
surgeries	303

## Sheet: CB
PHYSICAL THERAPY														Treatments
Patients	Average PT sessions completed		IN	OON	Med.gov		IN	OON	Med.gov					Massage	180
281	24.2847		2511232	5861816			368	859						Hormonal treatment or birth control	224
281	24.28		8936.77	20860.6										Nutrition/Diet	232
														Acupuncture	123
DIAGNOSTICS														Interventional Spine Procedures	18
	Patients		IN	OON	Med.gov		IN	OON	Med.gov					Botox Injections	31
MRI	184		429640	1132520	87216		2335	6155	474					Joint Injections	35
Gynecologist workup	3		0	0	0									Biofeedback	71
Ultrasound	263		241960	580441	37083		920	2207	141					Bladder Installations or Hydrodistention	41
Urologist workup	140		0	0	0									Antibiotics	131
Urodynamics	37		10767	26492	0		291	716						Nerve block	58
Anal Ultrasound	9		6480	15381	1260		720	1709	140					Trigger point injections	47
Exploratory Surgery	57		541500	1142451	307686		9500	20043	5398					6 weeks NSAIDs course	159
Semen Culture	11		2222	5753	0		202	523						Neuro Stimulation	25
Sigmoidoscopy	25		46000	94300	21200		1840	3772	848					Cognitive Behavioral Therapy or Sex Therapy	70
Grand Total	729		1753.87	4111.57	623.381									Radio Frequency Ablation	19
Avg # Diagnostics	1.45													Grand Total	1464
														Avg # Treatments	2.41186
CYSTOSCOPY														Medications
# of Cystoscopies	Patients		IN	OON	Med.gov		IN	OON	Med.gov					Gabapentin	152
0	3		0	0	0		2303	5321	654					Other	62
1	75		172725	399075	49050						75			Diazepam or Baclofen Suppository	85
2	32		147392	340544	41856						64			Amitriptyline/Nortriptyline	87
3	10		69090	159630	19620						30			Urological Meds	66
4	2		18424	42568	5232						8			Duloxetine (Cymbalta)	64
5	3		34545	79815	9810						15			Pregabalin (Lyrica)	61
6	1		13818	31926	3924						6			Oral Muscle Relaxer	144
7	1		16121	37247	4578						7			Trazodone	55
8	2		36848	85136	10464						16			Milnacipran (Savella)	6
10	1		23030	53210	6540						10			Grand Total	782
12	2		55272	127704	15696						24			Avg # Medications	1.2883
40	1		92120	212840	26160						40
Grand Total	130		5226.04	12074.6	1484.08						295	2.26923
ENDOSCOPY
# of Endoscopies	Patients		IN	OON	Med.gov		IN	OON	Med.gov
0	5		0	0	0		3800	8434	931
1	136		516800	1147024	126616						136
2	43		326800	725324	80066						86
3	7		79800	177114	19551						21
4	6		91200	202416	22344						24
5	5		95000	210850	23275						25
6	2		45600	101208	11172						12
7	1		26600	59038	6517						7
10	2		76000	168680	18620						20
20	1		76000	168680	18620						20
30	1		114000	253020	27930						30
Grand Total	204		7097.06	15751.7	1738.78						381	1.86765
COLONOSCOPY
# of Colonoscopies	Patients		IN	OON	Med.gov		IN	OON	Med.gov
0	6		0	0	0		5348	11171	979
1	146		780808	1630966	142934						146
2	41		438536	916022	80278						82
3	19		304836	636747	55803						57
4	12		256704	536208	46992						48
5	12		320880	670260	58740						60
6	1		32088	67026	5874						6
7	4		149744	312788	27412						28
8	1		42784	89368	7832						8
10	2		106960	223420	19580						20
25	2		267400	558550	48950						50
Grand Total	240		11253.1	23505.6	2059.98						505	2.10417
Female Surgeries
	#		IN	OON	Med.gov		IN	OON	Med.gov
Hysterectomy	55		1377640	3021040	0		25048	54928	0
Oophorectomy	25		313000	695325	129200		12520	27813	5168
Endometriosis ablation	29		248994	801937	135140		8586	27653	4660
Endometriosis excision	50		742500	1742100	289550		14850	34842	5791
Ovarian cystectomy	25		418250	919950	129850		16730	36798	5194
Pelvic floor repair	7		96033	209454	74228		13719	29922	10604
Myomectomy	14		269234	634522	83804		19231	45323	5986
Uterine artery embolization	1		17892	55436	10604		17892	55436	10604
Bladder sling	4		44472	96088	39620		11118	24022	9905
Grand Total	210		16800.1	38932.6	4247.6
Male Surgeries
	#		IN	OON	Med.gov		IN	OON	Med.gov
Varicocelectomy	2		30456	64686	11460		15228	32343	5730
Testicular torsion surgery	2		17450	37658	10992		8725	18829	5496
Grand Total	4		11976.5	25586	5613
All Surgeries
	#		IN	OON	Med.gov		IN	OON	Med.gov
Lumbar spine surgery	11		326931	879483	79959		29721	79953	7269
Other hernia repair	13		190515	405769	75751		14655	31213	5827
Hemorrhoid surgery	17		127160	254524	49963		7480	14972	2939
Inguinal hernia repair	22		247412	518188	121132		11246	23554	5506
Colorectal surgery	15		100275	226395	0		6685	15093	0
Hip FAI / Labral tear repair	11		204149	482592	80465		18559	43872	7315
Grand Total	89		13443.2	31089.3	4576.07
Avg # Surgeries (ALL)	0.499176
Avg # Surgeries (pts with 1+ surg)	3.1
Patients who had surgery	303

## Sheet: Summary
Duration of Pain or Discomfort				Demographics					CYSTOSCOPY					DIAGNOSTICS				Female Surgeries
	Patients (n)	Average VAS		Age	Female	Male	Total			Patients	Avg Vas				Patients				#
Greater than 6 months ago	84	6.77778		<18	1 (0.2%)	1 (0.6%)	2 (0.3%)		No	474	7.12785			N/A	4			None	469
1 year ago	65	6.93846		18-24	49 (11%)	11 (7%)	60 (10%)		Yes					MRI	184			Hysterectomy	55
2 years ago	82	6.90123		25-44	269 (60%)	86 (55%)	355 (58%)		0	3	7.33333			Gynecologist workup	3			Oophorectomy	25
3 years ago	48	6.93333		45-60	75 (17%)	45 (29%)	120 (20%)		1	75	6.98649			Ultrasound	263			Endometriosis ablation	29
4 years ago	30	6.6		61+	56 (12%)	14 (9%)	70 (12%)		2	32	6.64516			Urologist workup	140			Endometriosis excision	50
5 years ago	45	7.32558		Total Patients	450	157	607		3	10	8.2			Urodynamics	37			Ovarian cystectomy	25
5-10 years ago	95	7.4086			#VALUE!	#VALUE!	#VALUE!		4	2	9			Anal Ultrasound	9			Pelvic floor repair	7
10-15 years ago	96	7.56842			#VALUE!	#VALUE!	#VALUE!		5	3	10			Exploratory Surgery	57			Myomectomy	14
15+ years ago	62	7.1129			#VALUE!	#VALUE!	#VALUE!		6	1	5			Semen Culture	11			Uterine artery embolization	1
Grand Total	607	7.11429			#VALUE!	#VALUE!	#VALUE!		7	1	7			Sigmoidoscopy	25			Bladder sling	4
					#VALUE!	#VALUE!	#VALUE!		8	2	8			Grand Total	729			Grand Total	210
					#VALUE!	#VALUE!	#VALUE!		10	1	9			Avg # Diagnostics	1.45
					0.00222222	0.00636943	0.00329489		12	2	4.5
PHYSICAL THERAPY					0.108889	0.0700637	0.0988468		40	1	8			Treatments				Male Surgeries
	Patients	Average PT sessions completed	Min	Max	0.597778	0.547771	0.584843		Grand Total	607	7.11429			NONE	48				#
No	326	0	0	0	0.166667	0.286624	0.197694							Massage	180			None	603
Yes	281	24.2847	0	500	0.124444	0.089172	0.115321							Hormonal treatment or birth control	224			Varicocelectomy	2
Grand Total	607	11.2422	0	500	1	1	1		ENDOSCOPY					Nutrition/Diet	232			Testicular torsion surgery	2
	0.462932									Patients	Avg Vas			Acupuncture	123			Grand Total	4
									No	398	6.96765			Interventional Spine Procedures	18
									Yes					Botox Injections	31			All Surgeries
OPIOIDS									0	5	8.4			Joint Injections	35				#
	Patients	Avg VAS							1	136	7.4697			Biofeedback	71			None	518
No	498	6.92077							2	43	7			Bladder Installations or Hydrodistention	41			Lumbar spine surgery	11
Yes	109	8.04717							3	7	7.85714			Antibiotics	131			Other hernia repair	13
Grand Total	607	7.11429	0.179572						4	6	7			Nerve block	58			Hemorrhoid surgery	17
									5	5	7			Trigger point injections	47			Inguinal hernia repair	22
									6	2	9.5			6 weeks NSAIDs course	159			Colorectal surgery	15
NSAIDS									7	1	8			Neuro Stimulation	25			Hip FAI / Labral tear repair	11
	Patients	Avg VAS							10	2	8			Cognitive Behavioral Therapy or Sex Therapy	70			Grand Total	89
No	339	6.98371							20	1	10			Radio Frequency Ablation	19
Yes									30	1	8			Grand Total	1464			Avg # Surgeries (ALL)	0.499176
0	14	7.35714							Grand Total	607	7.11429			Avg # Treatments	2.41186			Avg # Surgeries (pts with 1+ surg)	3.1
Every day	72	7.625
Several times a month	114	7.20536							COLONSCOPY					Medications				Patients who had surgery	303
Several times a week	68	7.10448	268							Patients	Avg Vas			Gabapentin	152
Grand Total	607	7.11429	0.441516						No	361	7.05422			Other	62
									Yes					Diazepam or Baclofen Suppository	85
				QUALITY OF LIFE					0	6	8.83333			Amitriptyline/Nortriptyline	87
ER USE					Patients	Avg VAS			1	146	7.02113			Urological Meds	66
	Patients	Avg VAS		ER USE					2	41	7.225			Duloxetine (Cymbalta)	64
No	521	7.01837		No	521	7.01837			3	19	7.21053			Pregabalin (Lyrica)	61
Yes	86	7.77381		Yes	86	7.77381	0.14168		4	12	6.5			Oral Muscle Relaxer	144
Grand Total	607	7.11429		Work Days Missed					5	12	8.63636			Trazodone	55
				0 days	321	6.76358			6	1	10			Milnacipran (Savella)	6
Work Days Missed				1 - 5 days	70	7.28986			7	4	8.75			Grand Total	782
	Patients	Avg VAS		10+ days	51	7.41176			8	1	9			Avg # Medications	1.2883
0 days	321	6.76358	141	6 - 9 days	20	7.9			10	2	6
1 - 5 days	70	7.28986		NA - not employed	145	7.63462			25	2	9
10+ days	51	7.41176		Work Productivity					Grand Total	607	7.11429
6 - 9 days	20	7.9		0 hours	171	6.65868
NA - not employed	145	7.63462		1 - 4 hours	80	6.32895
Grand Total	607	7.11429		11+ hours	130	7.62016
				5 - 10 hours	77	7.18182
Work Productivity				NA - not employed	149	7.65657
	Patients	Avg VAS
0 hours	171 -> 175	6.65868
1 - 4 hours	80	6.32895		employed patients	no days missed
11+ hours	130	7.62016		462	0.694805	0.305195
5 - 10 hours	77	7.18182		0.76112
NA - not employed	149 -> 145	7.65657
Grand Total	607	7.11429
	287					0.621212

## Sheet: $$ pivot
$ per patient		Row Labels	Count of $ per patient		SURGERIES						3 DIAGNOSTICS		Row Labels	Count of 3 DIAGNOSTICS		3 DIAGNOSTICS							DIAGNOSTICS		Row Labels	Count of DIAGNOSTICS		PT SESSIONS
25048		0-9999	441		0-4999	414		0-9999	441		250003		0-4999	346		0-9999	465		0-4999	346			11835		0-999	375		50
0		10000-19999	76		5000-9999	27		10000-19999	76		0		5000-9999	119		10000-19999	84		5000-9999	119			0		1000-1999	19		10		Row Labels	Count of PT SESSIONS
0		20000-29999	37		10000-14999	48		20000-29999	37		9148		10000-14999	54		20000-29999	28		10000-14999	54			1840		2000-2999	72		7		(blank)
0		30000-39999	23		15000-19999	28		30000-39999	23		0		15000-19999	30		30000-39999	9		15000-19999	30			0		3000-3999	73		0		0-9	444
25048		40000-49999	14		20000-24999	4		40000-49999	14		92120		20000-24999	16		40000-49999	9		20000-24999	16			1011		4000-4999	4		24		10-19	66
12520		50000-59999	9		25000-29999	33		50000-59999	9		0		25000-29999	12		50000-59999	3		25000-29999	12			2335		5000-5999	7		0		20-29	35
55037		60000-69999	2		30000-34999	11		60000-69999	2		41249		30000-34999	6		60000-69999	4		30000-34999	6			0		9000-9999	3		0		30-39	18
14850		70000-79999	3		35000-39999	12		70000-79999	3		2303		35000-39999	3		70000-79999	1		35000-39999	3			12755		10000-10999	18		10		40-49	9
14850		80000-89999	1		40000-44999	9		80000-89999	1		22096		40000-44999	5		80000-89999	1		40000-44999	5			12755		11000-11999	6		0		50-59	11
14850		90000-99999	1		45000-49999	5		90000-99999	1		0		45000-49999	4		90000-99999	1		45000-49999	4			0		12000-12999	22		0		60-69	6
31580		Grand Total	607		50000-54999	5					2303		50000-54999	2		200000-209999	1		50000-54999	2			12755		13000-13999	7		32		70-79	4
0					55000-59999	4					5348		55000-59999	1		250000-259999	1		55000-59999	1			0		14000-14999	1		0		100-109	7
0					60000-64999	1					3800		60000-64999	2					60000-64999	2			3255		Grand Total	607		0		120-129	1
29721					65000-69999	1					12948		65000-69999	2					65000-69999	2			11835					36		150-159	1
0					70000-74999	2					5348		75000-79999	1					75000-79999	1			3546					0		200-209	2
0					75000-79999	1					9148		80000-84999	1					80000-84999	1			920					36		250-259	1
0					80000-84999	1					7600		90000-94999	1					90000-94999	1			3255					0		410-419	1
70364					90000-94999	1					40443		205000-209999	1					205000-209999	1			10420					10		490-500	1
0											0		250000-254999	1					250000-254999	1			0					0		Grand Total	607
7480											10696		Grand Total	607									1840					100
16730											0												2335					0
0		total for each patient to be done by pulling from all sheets, then make distribution									0												920					1
0											0												3255					0
16730											0												3255					0
0											18296												3546					0
0											3800												2335					3
0											0												0					0
0											9148												0					12
25048											25205												2335					0
0											45036												0					0
0											7651												0					25
0											5348												0					4
0											7651												0					50
0											5348												3255					70
14655											9148												2760					0
0											0												0					12
0											14496												3255					0
11246											29120												0					20
14850											0												12755					0
0											9954												0					20
0											0												0					0
0											0												3255					0
0											3800												12755					0
0											0												0					100
0											15251												920					0
0											0												0					14
0											0												920					0
11246											9148												0					8
0											0												0					12
11246											0												0					0
0											9148												3255					3
0											0												2335					3
0											0												3255					3
29883											13754												1842					5
0											0												0					0
20404											0												0					0
0											25896												920					4
0											0												0					0
19231											12999												3546					0
0											0												920					0
0											0												920					8
8586											12948												920					0
0											0												0					0
0											0												2335					0
14655											9954												0					0
0											0												0					0
25048											29747												3546					20
0											0												0					0
25048											14496												3255					150
0											0												920					0
0											19844												2760					14
0											3800												0					0
68488											43539												2335					32
0											16057												3255					9
0											5348												920					20
42667											0												0					0
0											0												0					0
0											0												0					0
0											4606												0					5
0											0												0					0
0											0												0					30
0											0												202					0
39060											12206												10420					0
0											9148												0					0
19971											14496												0					20
0											0												0					0
0											0												0					0
0											0												0					6
31733											34340												0					0
0											0												920					8
0											0												0					0
19231											23644												0					12
0											11451												0					4
25048											16863												0					0
0											0												2335					0
12520											16044												0					16
0											0												202					10
16730											0												920					0
0											19844												2335					16
0											0												0					0
0											0												920					7
0											0												0					0
0											0												0					0
0											7651												3255					0
11246											5348												2335					8
0											0												920					15
6685											80784												3975					50
0											3800												920					0
39703											16799												11835					0
0											26651												0					30
0											0												920					0
0											5348												2335					0
0											0												0					0
0											3800												920					35
0											0												3255					0
25048											0												0					0
0											0												3255					100
0											0												10420					0
0											14496												3255					0
0											9148												0					0
39898											0												12755					0
0											0												2335					0
0											0												0					0
29250											20599												14595					0
0											0												920					0
0											0												3255					3
14655											2303												920					0
0											0												920					0
0											0												0					0
0											6103												0					0
0											2303												0					25
25048											5348												0					0
0											0												0					0
0											0												3255					0
70221											209700												1211					3
0											0												0					0
29721											5348												0					0
0											0												0					0
0											3800												2760					0
0											0												920					10
22330											5348												2335					0
0											2303												2760					20
42851											26740												0					0
0											12948												920					6
0											0												0					36
0											0												920					50
14655											12999												1122					0
0											0												2335					15
0											0												0					0
0											8406												920					0
0											3800												0					6
0											6103												0					2
14850											9212												13046					0
0											0												920					15
0											3800												0					3
0											3800												0					8
0											13754												12755					25
32528											21392												0					3
0											3800												920					0
0											9212												0					18
0											0												920					0
46154											11451												10420					0
0											0												920					0
8586											0												3255					0
0											0												0					22
25048											9148												1211					0
14850											16044												10420					7
34081											3800												10420					0
0											0												920					4
0											16748												920					0
31580											5348												12755					0
0											7600												0					0
0											0												0					0
0											27457												920					100
0											12999												1122					3
0											0												0					0
0											3800												920					0
0											6103												0					0
0											9148												0					6
0											3800												0					16
43607											61797												0					14
0											0												920					0
0											0												0					2
0											0												3255					0
14850											5348												12755					25
0											0												0					0
6685											36592												5386					200
0											0												920					0
0											19844												10420					0
0											9148												0					0
0											3800												0					12
14850											0												12755					15
6685											13754												3255					0
0											3800												0					60
0											5348												0					0
0											5348												0					10
0											6103												0					12
0											0												12755					40
0											0												0					0
0											0												2626					16
48814											2303												3255					20
0											0												0					6
0											5348												2560					6
14655											68757												4175					16
0											0												3255					0
6685											0												0					16
14850											0												12755					0
39898											0												2335					0
14850											5348												10420					0
19231											0												920					0
0											0												0					7
0											9954												2335					200
0											3800												13046					36
16730											5348												920					9
25048											0												0					0
45452											56551												1840					0
0											0												920					0
25916											9148												920					0
0											0												920					0
0											0												0					0
0											3800												3255					30
0											0												920					0
0											0												920					0
0											2303												1122					1
7480											25154												5095					6
0											0												0					0
26096											9148												3255					100
0											0												3255					0
0											7651												920					0
0											0												0					0
0											5348												920					20
18559											9954												0					500
14655											5348												0					0
0											9148												3255					8
0											14496												3255					0
0											10696												3255					6
0											2303												10420					25
0											0												0					10
0											0												0					10
11246											67043												2335					0
8586											0												10420					0
0											0												0					0
14850											19844												11835					0
25048											21392												0					8
0											0												920					0
44571											42874												0					3
0											0												920					0
0											13754												3255					7
0											10696												1840					0
14850											25192												10420					0
36294											11451												2335					0
0											9148												920					6
0											0												3255					7
0											0												920					0
0											0												0					0
0											5348												0					0
0											0												0					0
82139											20599												2335					70
8586											3800												920					0
0											11451												1640					0
8586											18296												12755					0
46154											11451												9500					0
50811											19844												13046					6
0											0												0					0
0											5348												0					0
0											0												2335					0
52418											6909												10711					6
0											11451												920					0
0											0												2626					30
0											4606												0					0
0											5348												3457					100
0											0												3255					0
0											0												0					25
0											0												0					0
8586											0												920					0
0											0												920					0
0											9148												920					50
26096											0												2335					1
0											5348												920					2
0											0												0					0
0											0												0					10
0											0												0					0
76460											11451												2335					0
0											3800												920					0
0											0												0					0
0											0												0					0
0											0												920					10
0											14496												2335					20
0											0												0					0
7480											9148												920					18
0											0												0					0
0											9148												2335					4
7480											2303												5095					0
29721											0												920					0
0											0												5095					0
0											0												0					0
0											0												920					0
0											12948												3255					18
0											9148												3255					0
18559											3800												920					4
0											0												0					0
31580											9148												13046					0
0											0												2335					0
0											10696												0					0
13719											7651												920					1
0											0												0					0
52686											0												12755					0
0											0												0					0
0											3800												0					12
12520											0												3255					0
61004											19844												2335					52
0											0												920					0
0											0												2335					0
11246											0												920					0
19231											0												0					0
0											48964												0					8
0											20650												2626					0
0											4606												0					7
14850											10696												12755					20
0											3800												0					0
8586											3800												12755					50
0											0												920					0
15228											0												0					2
0											12948												0					40
0											0												920					0
0											0												0					0
0											0												10220					40
0											0												0					0
0											2303												2335					0
18559											9148												2335					8
0											2303												0					60
37568											0												0					12
0											9148												920					60
6685											15251												0					15
0											0												0					0
0											7600												2335					7
0											0												0					0
0											0												1211					30
0											0												2335					0
27817											19102												13046					0
0											0												0					7
0											2303												0					0
0											9148												0					25
0											0												3255					0
0											0												2335					10
0											0												0					0
14850											2303												920					0
25048											2303												0					0
0											0												0					60
0											2303												0					7
0											0												920					0
14850											3800												3255					12
0											0												0					5
0											0												0					0
0											18296												5095					2
0											0												920					0
0											5348												3255					0
0											0												0					0
14850											4606												3255					20
0											9954												3255					15
0											0												920					4
0											4606												0					7
7480											5348												0					6
0											14496												4175					15
0											0												0					20
0											13754												2537					0
39898											5348												3255					24
0											3800												0					6
19832											17554												12126					412
0											5348												3546					5
0											9148												3255					0
0											9148												3255					5
19231											0												3255					0
0											7651												291					6
51287											11451												11631					0
0											0												0					12
0											0												0					7
0											0												10420					0
14655											21392												0					60
0											0												920					0
0											0												0					0
0											7600												0					0
0											12948												0					26
0											7600												920					0
0											0												0					12
0											0												3255					4
59898											48798												0					52
0											0												9500					35
0											0												0					2
25048											0												5386					0
0											5348												0					5
0											0												0					0
0											0												3255					2
93282											24450												0					45
0											0												920					120
0											9148												920					0
0											2303												920					0
0											0												0					0
0											0												0					0
0											0												0					0
0											0												0					0
0											0												0					2
0											4606												1211					0
0											0												0					15
33409											3800												12755					30
14850											13754												13046					6
11246											2303												0					8
37568											19000												0					12
0											0												0					0
0											0												0					7
0											0												2335					50
31580											0												3255					1
0											0												0					0
0											0												0					0
0											0												0					0
16730											0												0					0
14655											61080												0					0
0											10696												2335					0
19231											17618												2335					12
0											0												202					0
0											0												0					0
0											0												920					0
0											40392												0					0
0											0												0					0
0											2303												2335					0
0											0												0					0
0											0												920					3
16730											5348												0					7
0											3800												0					0
0											79389												1211					0
0											0												0					0
0											0												920					20
12520											0												3255					0
14850											9148												12755					8
0											22147												2335					0
25048											23644												2335					4
30121											53340												10420					0
0											5348												0					0
0											0												0					1
0											0												920					0
0											0												0					12
0											0												3255					0
0											0												3546					0
0											2303												3255					100
0											9148												0					10
8586											0												0					0
0											9148												2335					15
0											20599												3255					10
0											0												0					0
0											3800												920					0
14850											16748												12755					0
0											0												0					0
0											12206												291					20
0											4606												0					0
0											38140												2335					0
0											52828												920					0
0											0												0					0
0											10696												0					0
29721											0												2335					18
23436											5348												10420					12
16730											3800												920					0
0											0												0					4
0											0												920					0
57844											7651												0					75
21106											0												920					20
25048											29747												10420					12
11246											0												2335					2
25048											12948												13675					0
56799											5348												3255					0
0											5348												0					1
29721											0												920					1
0											9148												0					0
0											9148												920					40
0											0												0					0
0											15302												2760					0
0											0												0					0
0											0												920					0
46154											36784												0					70
0											5348												0					0
0											0												0					0
0											0												3255					2
0											0												920					0
0											16799												920					0
0											5348												2335					0
11246											15251												3457					250
0											25192												3546					0
0											7651												920					0
16730											0												920					0
25048											21405												920					30
0											11451												3255					6
36294											13754												4266					4
43646											25205												0					0
0											3800												0					20
8586											0												0					0
0											6103												0					20
14850											20548												12755					0
0											0												0					0
0											0												920					0
0											9148												2335					21
0											2303												291					0
0											9148												0					0
0											0												0					0
7480											16863												0					0
25048											32101												0					0
0											9148												3255					0
0											0												920					0
18559											0												3255					24
0											0												920					0
0											0												0					0
0											2303												0					0
0											0												0					0
0											0												920					0
0											0												0					6
0											0												0					1
0											0												0					0
12520											9148												3255					20
0											0												0					0
0											9148												3255					10
0											2303												0					0
40766											0												920					0
0											0												920					0
0											0												920					10
0											33598												920					50
0											2303												2335					40
0											0												920					6
0											5348												0					0
0											7600												920					0
0											3800												920					0
11246											0												0					0
0											19844												2760					0
0											0												0					0
41778											13754												3546					24
0											0												3975					30
0											0												2335					0
18559											5348												0					0
0											2303												0					10
0											0												2626					1
8586											2303												11835					12
18559											2303												2335					14
0											0												0					0
0											0												0					0
13719											5348												920					7
25048											18347												920					0
0											5348												0					15
6685											10696												2335					0
0											0												1211					60
0											11451												202					0
0											0												0					0
39898											48043												0					6
0											0												920					25
42025											9148												5386					8
11246											7651												920					6
54298											9148												3255					0
0											0												4175					12
0											18296												0					0
0											0												1211					15
36294											5348												9500					4
29721											14496												0					0
33634											5348												10420					2
11246											11451												2335					0
0											0												920					15
31385											34340												2335					2
0											9148												0					13
0											3800												2335					0
7480											19844												0					0
0											3800												920					8
0											0												0					0
0											0												920					40
40166											9954												12755					0
0											0												2335					15
0											5348												920					0
7480											9148												0					8
0											0												0					15
19971											0												920					20
0											14496												3255					0
0											0												0					0
0											12948												920					0
0											0												0					0
0											0												0					4
0											7600												920					0
18559											12948												2335					0
0											2303												920					0
0											12948												2335					0
0											0												0					10
0											0												0					0
0											5348												920					8
17892											21392												0					3
35328											12999												291					20
8586											0												2335					0
0											0												0					50
7480											5348												3255					40
0											0												920					0
14655											0												2335					12
0											34340												2335					30
29721											5348												2335					0
0											5348												1640					0
25048											30540												2335					0
0											14496												2335					12
0											3800												0					0
18559											9148												3255					40
0											0												920					0
0											5348												920					9
19231											10696												0					4
0											0												0					0
0											0												0					0
6685											20599												1840					30
0											0												0					0

## Sheet: Surg
																										Hysterectomy	Oophorectomy	Endometriosis ablation	Endometriosis excision	Ovarian cystectomy	Pelvic floor repair	Myomectomy	Uterine artery embolization	Bladder sling	Varicocelectomy	Testicular torsion surgery	Lumbar spine surgery	Hemorrhoid surgery	Other hernia repair	Inguinal hernia repair	Colorectal surgery	Hip FAI / Labral tear repair	SUM surgery per patient
How would you rate your average pain or discomfort on a scale of 0-10?	When did your pain or discomfort start?	Hysterectomy	0- F	Oophorectomy	Endometriosis ablation	Endometriosis excision	Ovarian cystectomy	Pelvic floor repair	Myomectomy	Uterine artery embolization	Bladder sling	N-F	0-M	Varicocelectomy	Testicular torsion surgery	N/A-M	0-All	Lumbar spine surgery	Hemorrhoid surgery	Other hernia repair	Inguinal hernia repair	Colorectal surgery	Hip FAI / Labral tear repair	N/A-All	SUMMARY	25048	12520	8586	14850	16730	13719	19231	17892	11118	15228	8725	29721	7480	14655	11246	6685	18559			sum female surgeries	137 women			sum gender neutral
8	15+ years ago	1	0	0	0	0	0	0	0	0	0	0	1	0	0	0	1	0	0	0	0	0	0	0	1	25048	0	0	0	0	0	0	0	0	0	0	0	0	0	0	0	0	25048		25048				0
10	2 years ago	0	1	0	0	0	0	0	0	0	0	0	1	0	0	0	1	0	0	0	0	0	0	0	0	0	0	0	0	0	0	0	0	0	0	0	0	0	0	0	0	0	0		0				0
8	5-10 years ago	0	1	0	0	0	0	0	0	0	0	0	1	0	0	0	1	0	0	0	0	0	0	0	0	0	0	0	0	0	0	0	0	0	0	0	0	0	0	0	0	0	0		0				0
9	2 years ago	0	1	0	0	0	0	0	0	0	0	0	1	0	0	0	1	0	0	0	0	0	0	0	0	0	0	0	0	0	0	0	0	0	0	0	0	0	0	0	0	0	0		0				0
8	2 years ago	1	0	0	0	0	0	0	0	0	0	0	1	0	0	0	1	0	0	0	0	0	0	0	1	25048	0	0	0	0	0	0	0	0	0	0	0	0	0	0	0	0	25048		25048		0.466667		0
5		0	1	0	0	0	0	0	0	0	0	0	1	0	0	0	1	0	0	0	0	0	0	0	0
7	10-15 years ago	0	0	1	0	0	0	0	0	0	0	0	1	0	0	0	1	0	0	0	0	0	0	0	1	0	12520	0	0	0	0	0	0	0	0	0	0	0	0	0	0	0	12520		12520		0.304444		0
10	1 year ago	0	0	0	1	0	1	0	0	0	0	0	1	0	0	0	0	1	0	0	0	0	0	0	3	0	0	8586	0	16730	0	0	0	0	0	0	29721	0	0	0	0	0	55037		25316				29721
2	10-15 years ago	0	0	0	0	1	0	0	0	0	0	0	1	0	0	0	1	0	0	0	0	0	0	0	1	0	0	0	14850	0	0	0	0	0	0	0	0	0	0	0	0	0	14850		14850		0.37619		0
7	10-15 years ago	0	0	0	0	1	0	0	0	0	0	0	1	0	0	0	1	0	0	0	0	0	0	0	1	0	0	0	14850	0	0	0	0	0	0	0	0	0	0	0	0	0	14850		14850		0.576642	endo surgeries out of women who had female surgeries	0
10	10-15 years ago	0	0	0	0	1	0	0	0	0	0	0	1	0	0	0	1	0	0	0	0	0	0	0	1	0	0	0	14850	0	0	0	0	0	0	0	0	0	0	0	0	0	14850		14850				0
5	10-15 years ago	0	0	0	0	1	1	0	0	0	0	0	1	0	0	0	1	0	0	0	0	0	0	0	2	0	0	0	14850	16730	0	0	0	0	0	0	0	0	0	0	0	0	31580		31580		0.40146		0
9	Greater than 6 months ago	0	1	0	0	0	0	0	0	0	0	0	1	0	0	0	1	0	0	0	0	0	0	0	0	0	0	0	0	0	0	0	0	0	0	0	0	0	0	0	0	0	0		0				0
8	10-15 years ago	0	1	0	0	0	0	0	0	0	0	0	1	0	0	0	1	0	0	0	0	0	0	0	0	0	0	0	0	0	0	0	0	0	0	0	0	0	0	0	0	0	0		0				0
9	5 years ago	0	1	0	0	0	0	0	0	0	0	0	1	0	0	0	0	1	0	0	0	0	0	0	1	0	0	0	0	0	0	0	0	0	0	0	29721	0	0	0	0	0	29721		0				29721
7	15+ years ago	0	1	0	0	0	0	0	0	0	0	0	1	0	0	0	1	0	0	0	0	0	0	0	0	0	0	0	0	0	0	0	0	0	0	0	0	0	0	0	0	0	0		0				0
5	3 years ago	0	1	0	0	0	0	0	0	0	0	0	1	0	0	0	1	0	0	0	0	0	0	0	0	0	0	0	0	0	0	0	0	0	0	0	0	0	0	0	0	0	0		0				0
8	Greater than 6 months ago	0	1	0	0	0	0	0	0	0	0	0	1	0	0	0	1	0	0	0	0	0	0	0	0	0	0	0	0	0	0	0	0	0	0	0	0	0	0	0	0	0	0		0				0
10	10-15 years ago	1	0	1	1	0	1	0	0	0	0	0	1	0	0	0	0	0	1	0	0	0	0	0	5	25048	12520	8586	0	16730	0	0	0	0	0	0	0	7480	0	0	0	0	70364		62884				7480
7	1 year ago	0	1	0	0	0	0	0	0	0	0	0	1	0	0	0	1	0	0	0	0	0	0	0	0	0	0	0	0	0	0	0	0	0	0	0	0	0	0	0	0	0	0		0				0
4	5 years ago	0	1	0	0	0	0	0	0	0	0	0	1	0	0	0	0	0	1	0	0	0	0	0	1	0	0	0	0	0	0	0	0	0	0	0	0	7480	0	0	0	0	7480		0				7480
9	15+ years ago	0	0	0	0	0	1	0	0	0	0	0	1	0	0	0	1	0	0	0	0	0	0	0	1	0	0	0	0	16730	0	0	0	0	0	0	0	0	0	0	0	0	16730		16730				0
10	Less than 6 months ago	0	1	0	0	0	0	0	0	0	0	0	1	0	0	0	1	0	0	0	0	0	0	0	0
9	10-15 years ago	0	1	0	0	0	0	0	0	0	0	0	1	0	0	0	1	0	0	0	0	0	0	0	0	0	0	0	0	0	0	0	0	0	0	0	0	0	0	0	0	0	0		0				0
5	10-15 years ago	0	1	0	0	0	0	0	0	0	0	0	1	0	0	0	1	0	0	0	0	0	0	0	0	0	0	0	0	0	0	0	0	0	0	0	0	0	0	0	0	0	0		0				0
2	2 years ago	0	0	0	0	0	1	0	0	0	0	0	1	0	0	0	1	0	0	0	0	0	0	0	1	0	0	0	0	16730	0	0	0	0	0	0	0	0	0	0	0	0	16730		16730				0
10	Greater than 6 months ago	0	1	0	0	0	0	0	0	0	0	0	1	0	0	0	1	0	0	0	0	0	0	0	0	0	0	0	0	0	0	0	0	0	0	0	0	0	0	0	0	0	0		0				0
6	Greater than 6 months ago	0	1	0	0	0	0	0	0	0	0	0	1	0	0	0	1	0	0	0	0	0	0	0	0	0	0	0	0	0	0	0	0	0	0	0	0	0	0	0	0	0	0		0				0
10	5-10 years ago	0	1	0	0	0	0	0	0	0	0	0	1	0	0	0	1	0	0	0	0	0	0	0	0	0	0	0	0	0	0	0	0	0	0	0	0	0	0	0	0	0	0		0				0
8	15+ years ago	0	1	0	0	0	0	0	0	0	0	0	1	0	0	0	1	0	0	0	0	0	0	0	0	0	0	0	0	0	0	0	0	0	0	0	0	0	0	0	0	0	0		0				0
9	1 year ago	1	0	0	0	0	0	0	0	0	0	0	1	0	0	0	1	0	0	0	0	0	0	0	1	25048	0	0	0	0	0	0	0	0	0	0	0	0	0	0	0	0	25048		25048				0
8	3 years ago	0	1	0	0	0	0	0	0	0	0	0	1	0	0	0	1	0	0	0	0	0	0	0	0	0	0	0	0	0	0	0	0	0	0	0	0	0	0	0	0	0	0		0				0
3	1 year ago	0	1	0	0	0	0	0	0	0	0	0	1	0	0	0	1	0	0	0	0	0	0	0	0	0	0	0	0	0	0	0	0	0	0	0	0	0	0	0	0	0	0		0				0
7	3 years ago	0	1	0	0	0	0	0	0	0	0	0	1	0	0	0	1	0	0	0	0	0	0	0	0	0	0	0	0	0	0	0	0	0	0	0	0	0	0	0	0	0	0		0				0
		0	1	0	0	0	0	0	0	0	0	0	1	0	0	0	1	0	0	0	0	0	0	0	0
10	5-10 years ago	0	1	0	0	0	0	0	0	0	0	0	1	0	0	0	1	0	0	0	0	0	0	0	0	0	0	0	0	0	0	0	0	0	0	0	0	0	0	0	0	0	0		0				0
10	Less than 6 months ago	0	1	0	0	0	0	0	0	0	0	0	1	0	0	0	1	0	0	0	0	0	0	0	0
7	10-15 years ago	0	1	0	0	0	0	0	0	0	0	0	1	0	0	0	1	0	0	0	0	0	0	0	0	0	0	0	0	0	0	0	0	0	0	0	0	0	0	0	0	0	0		0				0
6	1 year ago	0	1	0	0	0	0	0	0	0	0	0	1	0	0	0	0	0	0	1	0	0	0	0	1	0	0	0	0	0	0	0	0	0	0	0	0	0	14655	0	0	0	14655		0				14655
7	2 years ago	0	1	0	0	0	0	0	0	0	0	0	1	0	0	0	1	0	0	0	0	0	0	0	0	0	0	0	0	0	0	0	0	0	0	0	0	0	0	0	0	0	0		0				0
	5-10 years ago	0	1	0	0	0	0	0	0	0	0	0	1	0	0	0	1	0	0	0	0	0	0	0	0	0	0	0	0	0	0	0	0	0	0	0	0	0	0	0	0	0	0		0				0
10	5-10 years ago	0	1	0	0	0	0	0	0	0	0	0	1	0	0	0	0	0	0	0	1	0	0	0	1	0	0	0	0	0	0	0	0	0	0	0	0	0	0	11246	0	0	11246		0				11246
7	5 years ago	0	0	0	0	1	0	0	0	0	0	0	1	0	0	0	1	0	0	0	0	0	0	0	1	0	0	0	14850	0	0	0	0	0	0	0	0	0	0	0	0	0	14850		14850				0
5	5-10 years ago	0	1	0	0	0	0	0	0	0	0	0	1	0	0	0	1	0	0	0	0	0	0	0	0	0	0	0	0	0	0	0	0	0	0	0	0	0	0	0	0	0	0		0				0
1	Less than 6 months ago	0	1	0	0	0	0	0	0	0	0	0	1	0	0	0	1	0	0	0	0	0	0	0	0
7	1 year ago	0	1	0	0	0	0	0	0	0	0	0	1	0	0	0	1	0	0	0	0	0	0	0	0	0	0	0	0	0	0	0	0	0	0	0	0	0	0	0	0	0	0		0				0
1	5 years ago	0	1	0	0	0	0	0	0	0	0	0	1	0	0	0	1	0	0	0	0	0	0	0	0	0	0	0	0	0	0	0	0	0	0	0	0	0	0	0	0	0	0		0				0
2	Less than 6 months ago	0	1	0	0	0	0	0	0	0	0	0	1	0	0	0	1	0	0	0	0	0	0	0	0
10	10-15 years ago	0	1	0	0	0	0	0	0	0	0	0	1	0	0	0	1	0	0	0	0	0	0	0	0	0	0	0	0	0	0	0	0	0	0	0	0	0	0	0	0	0	0		0				0
10	10-15 years ago	0	1	0	0	0	0	0	0	0	0	0	1	0	0	0	1	0	0	0	0	0	0	0	0	0	0	0	0	0	0	0	0	0	0	0	0	0	0	0	0	0	0		0				0
4	1 year ago	0	1	0	0	0	0	0	0	0	0	0	1	0	0	0	1	0	0	0	0	0	0	0	0	0	0	0	0	0	0	0	0	0	0	0	0	0	0	0	0	0	0		0				0
	Greater than 6 months ago	0	1	0	0	0	0	0	0	0	0	0	1	0	0	0	1	0	0	0	0	0	0	0	0	0	0	0	0	0	0	0	0	0	0	0	0	0	0	0	0	0	0		0				0
6	1 year ago	0	1	0	0	0	0	0	0	0	0	0	1	0	0	0	1	0	0	0	0	0	0	0	0	0	0	0	0	0	0	0	0	0	0	0	0	0	0	0	0	0	0		0				0
4	3 years ago	0	1	0	0	0	0	0	0	0	0	0	1	0	0	0	0	0	0	0	1	0	0	0	1	0	0	0	0	0	0	0	0	0	0	0	0	0	0	11246	0	0	11246		0				11246
8	5-10 years ago	0	1	0	0	0	0	0	0	0	0	0	1	0	0	0	1	0	0	0	0	0	0	0	0	0	0	0	0	0	0	0	0	0	0	0	0	0	0	0	0	0	0		0				0
7	Less than 6 months ago	0	1	0	0	0	0	0	0	0	0	0	1	0	0	0	1	0	0	0	0	0	0	0	0
8	5-10 years ago	0	1	0	0	0	0	0	0	0	0	0	1	0	0	0	0	0	0	0	1	0	0	0	1	0	0	0	0	0	0	0	0	0	0	0	0	0	0	11246	0	0	11246		0				11246
10	5-10 years ago	0	1	0	0	0	0	0	0	0	0	0	1	0	0	0	1	0	0	0	0	0	0	0	0	0	0	0	0	0	0	0	0	0	0	0	0	0	0	0	0	0	0		0				0
10	15+ years ago	0	1	0	0	0	0	0	0	0	0	0	1	0	0	0	1	0	0	0	0	0	0	0	0	0	0	0	0	0	0	0	0	0	0	0	0	0	0	0	0	0	0		0				0
8	4 years ago	0	1	0	0	0	0	0	0	0	0	0	1	0	0	0	1	0	0	0	0	0	0	0	0	0	0	0	0	0	0	0	0	0	0	0	0	0	0	0	0	0	0		0				0
4	1 year ago	0	1	0	0	0	0	0	0	0	0	0	0	1	0	0	0	0	0	1	0	0	0	0	2	0	0	0	0	0	0	0	0	0	15228	0	0	0	14655	0	0	0	29883		0				14655
5	3 years ago	0	1	0	0	0	0	0	0	0	0	0	1	0	0	0	1	0	0	0	0	0	0	0	0	0	0	0	0	0	0	0	0	0	0	0	0	0	0	0	0	0	0		0				0
8	10-15 years ago	0	0	0	0	0	0	1	0	0	0	0	1	0	0	0	0	0	0	0	0	1	0	0	2	0	0	0	0	0	13719	0	0	0	0	0	0	0	0	0	6685	0	20404		13719				6685
9	10-15 years ago	0	1	0	0	0	0	0	0	0	0	0	1	0	0	0	1	0	0	0	0	0	0	0	0	0	0	0	0	0	0	0	0	0	0	0	0	0	0	0	0	0	0		0				0
7	5-10 years ago	0	1	0	0	0	0	0	0	0	0	0	1	0	0	0	1	0	0	0	0	0	0	0	0	0	0	0	0	0	0	0	0	0	0	0	0	0	0	0	0	0	0		0				0
8	3 years ago	0	0	0	0	0	0	0	1	0	0	0	1	0	0	0	1	0	0	0	0	0	0	0	1	0	0	0	0	0	0	19231	0	0	0	0	0	0	0	0	0	0	19231		19231				0
6	Greater than 6 months ago	0	1	0	0	0	0	0	0	0	0	0	1	0	0	0	1	0	0	0	0	0	0	0	0	0	0	0	0	0	0	0	0	0	0	0	0	0	0	0	0	0	0		0				0
2	5-10 years ago	0	1	0	0	0	0	0	0	0	0	0	1	0	0	0	1	0	0	0	0	0	0	0	0	0	0	0	0	0	0	0	0	0	0	0	0	0	0	0	0	0	0		0				0
7	10-15 years ago	0	0	0	1	0	0	0	0	0	0	0	1	0	0	0	1	0	0	0	0	0	0	0	1	0	0	8586	0	0	0	0	0	0	0	0	0	0	0	0	0	0	8586		8586				0
6	Less than 6 months ago	0	1	0	0	0	0	0	0	0	0	0	0	1	0	0	1	0	0	0	0	0	0	0	1
7	3 years ago	0	1	0	0	0	0	0	0	0	0	0	1	0	0	0	1	0	0	0	0	0	0	0	0	0	0	0	0	0	0	0	0	0	0	0	0	0	0	0	0	0	0		0				0
8	5-10 years ago	0	1	0	0	0	0	0	0	0	0	0	1	0	0	0	1	0	0	0	0	0	0	0	0	0	0	0	0	0	0	0	0	0	0	0	0	0	0	0	0	0	0		0				0
10	Greater than 6 months ago	0	1	0	0	0	0	0	0	0	0	0	1	0	0	0	0	0	0	1	0	0	0	0	1	0	0	0	0	0	0	0	0	0	0	0	0	0	14655	0	0	0	14655		0				14655
8	3 years ago	0	1	0	0	0	0	0	0	0	0	0	1	0	0	0	1	0	0	0	0	0	0	0	0	0	0	0	0	0	0	0	0	0	0	0	0	0	0	0	0	0	0		0				0
10	5 years ago	1	0	0	0	0	0	0	0	0	0	0	1	0	0	0	1	0	0	0	0	0	0	0	1	25048	0	0	0	0	0	0	0	0	0	0	0	0	0	0	0	0	25048		25048				0
8	4 years ago	0	1	0	0	0	0	0	0	0	0	0	1	0	0	0	1	0	0	0	0	0	0	0	0	0	0	0	0	0	0	0	0	0	0	0	0	0	0	0	0	0	0		0				0
10	10-15 years ago	1	0	0	0	0	0	0	0	0	0	0	1	0	0	0	1	0	0	0	0	0	0	0	1	25048	0	0	0	0	0	0	0	0	0	0	0	0	0	0	0	0	25048		25048				0
3	2 years ago	0	1	0	0	0	0	0	0	0	0	0	1	0	0	0	1	0	0	0	0	0	0	0	0	0	0	0	0	0	0	0	0	0	0	0	0	0	0	0	0	0	0		0				0
10	5 years ago	0	1	0	0	0	0	0	0	0	0	0	1	0	0	0	1	0	0	0	0	0	0	0	0	0	0	0	0	0	0	0	0	0	0	0	0	0	0	0	0	0	0		0				0
10	2 years ago	0	1	0	0	0	0	0	0	0	0	0	1	0	0	0	1	0	0	0	0	0	0	0	0	0	0	0	0	0	0	0	0	0	0	0	0	0	0	0	0	0	0		0				0
10	2 years ago	1	0	0	0	0	0	1	0	0	0	0	1	0	0	0	0	1	0	0	0	0	0	0	3	25048	0	0	0	0	13719	0	0	0	0	0	29721	0	0	0	0	0	68488		38767				29721
9	15+ years ago	0	1	0	0	0	0	0	0	0	0	0	1	0	0	0	1	0	0	0	0	0	0	0	0	0	0	0	0	0	0	0	0	0	0	0	0	0	0	0	0	0	0		0				0
5	1 year ago	0	1	0	0	0	0	0	0	0	0	0	1	0	0	0	1	0	0	0	0	0	0	0	0	0	0	0	0	0	0	0	0	0	0	0	0	0	0	0	0	0	0		0				0
9	10-15 years ago	0	0	0	1	1	0	0	1	0	0	0	1	0	0	0	1	0	0	0	0	0	0	0	3	0	0	8586	14850	0	0	19231	0	0	0	0	0	0	0	0	0	0	42667		42667				0
9	Less than 6 months ago	0	0	0	1	0	0	0	0	0	0	0	1	0	0	0	1	0	0	0	0	0	0	0	1
9	Greater than 6 months ago	0	1	0	0	0	0	0	0	0	0	0	1	0	0	0	1	0	0	0	0	0	0	0	0	0	0	0	0	0	0	0	0	0	0	0	0	0	0	0	0	0	0		0				0
10	1 year ago	0	1	0	0	0	0	0	0	0	0	0	1	0	0	0	1	0	0	0	0	0	0	0	0	0	0	0	0	0	0	0	0	0	0	0	0	0	0	0	0	0	0		0				0
5	Greater than 6 months ago	0	1	0	0	0	0	0	0	0	0	0	1	0	0	0	1	0	0	0	0	0	0	0	0	0	0	0	0	0	0	0	0	0	0	0	0	0	0	0	0	0	0		0				0
6	5-10 years ago	0	1	0	0	0	0	0	0	0	0	0	1	0	0	0	1	0	0	0	0	0	0	0	0	0	0	0	0	0	0	0	0	0	0	0	0	0	0	0	0	0	0		0				0
6	Less than 6 months ago	0	1	0	0	0	0	0	0	0	0	0	1	0	0	0	1	0	0	0	0	0	0	0	0
5	5-10 years ago	0	1	0	0	0	0	0	0	0	0	0	1	0	0	0	1	0	0	0	0	0	0	0	0	0	0	0	0	0	0	0	0	0	0	0	0	0	0	0	0	0	0		0				0
0	5-10 years ago	0	1	0	0	0	0	0	0	0	0	0	1	0	0	0	1	0	0	0	0	0	0	0	0	0	0	0	0	0	0	0	0	0	0	0	0	0	0	0	0	0	0		0				0
10	15+ years ago	0	0	0	0	1	1	0	0	0	0	0	1	0	0	0	0	0	1	0	0	0	0	0	3	0	0	0	14850	16730	0	0	0	0	0	0	0	7480	0	0	0	0	39060		31580				7480
5	15+ years ago	0	1	0	0	0	0	0	0	0	0	0	1	0	0	0	1	0	0	0	0	0	0	0	0	0	0	0	0	0	0	0	0	0	0	0	0	0	0	0	0	0	0		0				0
10	5-10 years ago	0	1	0	0	0	0	0	0	0	0	0	0	0	1	0	0	0	0	0	1	0	0	0	2	0	0	0	0	0	0	0	0	0	0	8725	0	0	0	11246	0	0	19971		0				11246
8	Greater than 6 months ago	0	1	0	0	0	0	0	0	0	0	0	1	0	0	0	1	0	0	0	0	0	0	0	0	0	0	0	0	0	0	0	0	0	0	0	0	0	0	0	0	0	0		0				0
7	2 years ago	0	1	0	0	0	0	0	0	0	0	0	1	0	0	0	1	0	0	0	0	0	0	0	0	0	0	0	0	0	0	0	0	0	0	0	0	0	0	0	0	0	0		0				0
7	1 year ago	0	1	0	0	0	0	0	0	0	0	0	1	0	0	0	1	0	0	0	0	0	0	0	0	0	0	0	0	0	0	0	0	0	0	0	0	0	0	0	0	0	0		0				0
	5 years ago	1	0	0	0	0	0	0	0	0	0	0	1	0	0	0	0	0	0	0	0	1	0	0	2	25048	0	0	0	0	0	0	0	0	0	0	0	0	0	0	6685	0	31733		25048				6685
3	2 years ago	0	1	0	0	0	0	0	0	0	0	0	1	0	0	0	1	0	0	0	0	0	0	0	0	0	0	0	0	0	0	0	0	0	0	0	0	0	0	0	0	0	0		0				0
8	5-10 years ago	0	1	0	0	0	0	0	0	0	0	0	1	0	0	0	1	0	0	0	0	0	0	0	0	0	0	0	0	0	0	0	0	0	0	0	0	0	0	0	0	0	0		0				0
6	Less than 6 months ago	0	1	0	0	0	0	0	0	0	0	0	1	0	0	0	1	0	0	0	0	0	0	0	0
6	3 years ago	0	0	0	0	0	0	0	1	0	0	0	1	0	0	0	1	0	0	0	0	0	0	0	1	0	0	0	0	0	0	19231	0	0	0	0	0	0	0	0	0	0	19231		19231				0
7	3 years ago	0	1	0	0	0	0	0	0	0	0	0	1	0	0	0	1	0	0	0	0	0	0	0	0	0	0	0	0	0	0	0	0	0	0	0	0	0	0	0	0	0	0		0				0
	Less than 6 months ago	0	1	0	0	0	0	0	0	0	0	0	1	0	0	0	1	0	0	0	0	0	0	0	0
10	10-15 years ago	1	0	0	0	0	0	0	0	0	0	0	1	0	0	0	1	0	0	0	0	0	0	0	1	25048	0	0	0	0	0	0	0	0	0	0	0	0	0	0	0	0	25048		25048				0
10	2 years ago	0	1	0	0	0	0	0	0	0	0	0	1	0	0	0	1	0	0	0	0	0	0	0	0	0	0	0	0	0	0	0	0	0	0	0	0	0	0	0	0	0	0		0				0
4	2 years ago	0	0	1	0	0	0	0	0	0	0	0	1	0	0	0	1	0	0	0	0	0	0	0	1	0	12520	0	0	0	0	0	0	0	0	0	0	0	0	0	0	0	12520		12520				0
4	5-10 years ago	0	1	0	0	0	0	0	0	0	0	0	1	0	0	0	1	0	0	0	0	0	0	0	0	0	0	0	0	0	0	0	0	0	0	0	0	0	0	0	0	0	0		0				0
	5 years ago	0	0	0	0	0	1	0	0	0	0	0	1	0	0	0	1	0	0	0	0	0	0	0	1	0	0	0	0	16730	0	0	0	0	0	0	0	0	0	0	0	0	16730		16730				0
8	Less than 6 months ago	0	1	0	0	0	0	0	0	0	0	0	1	0	0	0	0	0	0	0	1	0	0	0	1
5	3 years ago	0	1	0	0	0	0	0	0	0	0	0	1	0	0	0	1	0	0	0	0	0	0	0	0	0	0	0	0	0	0	0	0	0	0	0	0	0	0	0	0	0	0		0				0
3	Greater than 6 months ago	0	1	0	0	0	0	0	0	0	0	0	1	0	0	0	1	0	0	0	0	0	0	0	0	0	0	0	0	0	0	0	0	0	0	0	0	0	0	0	0	0	0		0				0
6	15+ years ago	0	1	0	0	0	0	0	0	0	0	0	1	0	0	0	1	0	0	0	0	0	0	0	0	0	0	0	0	0	0	0	0	0	0	0	0	0	0	0	0	0	0		0				0
8	5 years ago	0	1	0	0	0	0	0	0	0	0	0	1	0	0	0	1	0	0	0	0	0	0	0	0	0	0	0	0	0	0	0	0	0	0	0	0	0	0	0	0	0	0		0				0
2	Greater than 6 months ago	0	1	0	0	0	0	0	0	0	0	0	1	0	0	0	1	0	0	0	0	0	0	0	0	0	0	0	0	0	0	0	0	0	0	0	0	0	0	0	0	0	0		0				0
8	5 years ago	0	1	0	0	0	0	0	0	0	0	0	1	0	0	0	1	0	0	0	0	0	0	0	0	0	0	0	0	0	0	0	0	0	0	0	0	0	0	0	0	0	0		0				0
8	5-10 years ago	0	1	0	0	0	0	0	0	0	0	0	1	0	0	0	0	0	0	0	1	0	0	0	1	0	0	0	0	0	0	0	0	0	0	0	0	0	0	11246	0	0	11246		0				11246
7	2 years ago	0	1	0	0	0	0	0	0	0	0	0	1	0	0	0	1	0	0	0	0	0	0	0	0	0	0	0	0	0	0	0	0	0	0	0	0	0	0	0	0	0	0		0				0
9	10-15 years ago	0	1	0	0	0	0	0	0	0	0	0	1	0	0	0	0	0	0	0	0	1	0	0	1	0	0	0	0	0	0	0	0	0	0	0	0	0	0	0	6685	0	6685		0				6685
8	Less than 6 months ago	0	1	0	0	0	0	0	0	0	0	0	1	0	0	0	1	0	0	0	0	0	0	0	0
4	10-15 years ago	0	1	0	0	0	0	0	0	0	0	0	1	0	0	0	1	0	0	0	0	0	0	0	0	0	0	0	0	0	0	0	0	0	0	0	0	0	0	0	0	0	0		0				0
7	4 years ago	1	0	0	0	0	0	0	0	0	0	0	1	0	0	0	0	0	0	1	0	0	0	0	2	25048	0	0	0	0	0	0	0	0	0	0	0	0	14655	0	0	0	39703		25048				14655
4	2 years ago	0	1	0	0	0	0	0	0	0	0	0	1	0	0	0	1	0	0	0	0	0	0	0	0	0	0	0	0	0	0	0	0	0	0	0	0	0	0	0	0	0	0		0				0
6	10-15 years ago	0	1	0	0	0	0	0	0	0	0	0	1	0	0	0	1	0	0	0	0	0	0	0	0	0	0	0	0	0	0	0	0	0	0	0	0	0	0	0	0	0	0		0				0
	Less than 6 months ago	0	1	0	0	0	0	0	0	0	0	0	1	0	0	0	1	0	0	0	0	0	0	0	0
5	Less than 6 months ago	0	1	0	0	0	0	0	0	0	0	0	1	0	0	0	1	0	0	0	0	0	0	0	0
3	2 years ago	0	1	0	0	0	0	0	0	0	0	0	1	0	0	0	1	0	0	0	0	0	0	0	0	0	0	0	0	0	0	0	0	0	0	0	0	0	0	0	0	0	0		0				0
7	Less than 6 months ago	0	1	0	0	0	0	0	0	0	0	0	1	0	0	0	1	0	0	0	0	0	0	0	0
4	2 years ago	0	1	0	0	0	0	0	0	0	0	0	1	0	0	0	1	0	0	0	0	0	0	0	0	0	0	0	0	0	0	0	0	0	0	0	0	0	0	0	0	0	0		0				0
9	10-15 years ago	0	1	0	0	0	0	0	0	0	0	0	1	0	0	0	1	0	0	0	0	0	0	0	0	0	0	0	0	0	0	0	0	0	0	0	0	0	0	0	0	0	0		0				0
10	10-15 years ago	0	1	0	0	0	0	0	0	0	0	0	1	0	0	0	1	0	0	0	0	0	0	0	0	0	0	0	0	0	0	0	0	0	0	0	0	0	0	0	0	0	0		0				0
9	4 years ago	1	0	0	0	0	0	0	0	0	0	0	1	0	0	0	1	0	0	0	0	0	0	0	1	25048	0	0	0	0	0	0	0	0	0	0	0	0	0	0	0	0	25048		25048				0
7	15+ years ago	0	1	0	0	0	0	0	0	0	0	0	1	0	0	0	1	0	0	0	0	0	0	0	0	0	0	0	0	0	0	0	0	0	0	0	0	0	0	0	0	0	0		0				0
8	Less than 6 months ago	0	1	0	0	0	0	0	0	0	0	0	1	0	0	0	1	0	0	0	0	0	0	0	0
8	Less than 6 months ago	0	1	0	0	0	0	0	0	0	0	0	1	0	0	0	1	0	0	0	0	0	0	0	0
8	2 years ago	0	1	0	0	0	0	0	0	0	0	0	1	0	0	0	1	0	0	0	0	0	0	0	0	0	0	0	0	0	0	0	0	0	0	0	0	0	0	0	0	0	0		0				0
5	1 year ago	0	1	0	0	0	0	0	0	0	0	0	1	0	0	0	1	0	0	0	0	0	0	0	0	0	0	0	0	0	0	0	0	0	0	0	0	0	0	0	0	0	0		0				0
8	3 years ago	0	1	0	0	0	0	0	0	0	0	0	1	0	0	0	1	0	0	0	0	0	0	0	0	0	0	0	0	0	0	0	0	0	0	0	0	0	0	0	0	0	0		0				0
3	Less than 6 months ago	0	1	0	0	0	0	0	0	0	0	0	1	0	0	0	1	0	0	0	0	0	0	0	0
10	15+ years ago	1	0	0	0	1	0	0	0	0	0	0	1	0	0	0	1	0	0	0	0	0	0	0	2	25048	0	0	14850	0	0	0	0	0	0	0	0	0	0	0	0	0	39898		39898				0
9	Greater than 6 months ago	0	1	0	0	0	0	0	0	0	0	0	1	0	0	0	1	0	0	0	0	0	0	0	0	0	0	0	0	0	0	0	0	0	0	0	0	0	0	0	0	0	0		0				0
7	Less than 6 months ago	0	1	0	0	0	0	0	0	0	0	0	1	0	0	0	0	0	0	0	1	0	0	0	1
		0	1	0	0	0	0	0	0	0	0	0	1	0	0	0	1	0	0	0	0	0	0	0	0
		0	1	0	0	0	0	0	0	0	0	0	1	0	0	0	1	0	0	0	0	0	0	0	0
8	Greater than 6 months ago	0	1	0	0	0	0	0	0	0	0	0	1	0	0	0	1	0	0	0	0	0	0	0	0	0	0	0	0	0	0	0	0	0	0	0	0	0	0	0	0	0	0		0				0
7	5 years ago	0	0	1	0	0	1	0	0	0	0	0	1	0	0	0	1	0	0	0	0	0	0	0	2	0	12520	0	0	16730	0	0	0	0	0	0	0	0	0	0	0	0	29250		29250				0
10	2 years ago	0	1	0	0	0	0	0	0	0	0	0	1	0	0	0	1	0	0	0	0	0	0	0	0	0	0	0	0	0	0	0	0	0	0	0	0	0	0	0	0	0	0		0				0
7	3 years ago	0	1	0	0	0	0	0	0	0	0	0	1	0	0	0	1	0	0	0	0	0	0	0	0	0	0	0	0	0	0	0	0	0	0	0	0	0	0	0	0	0	0		0				0
2	5-10 years ago	0	1	0	0	0	0	0	0	0	0	0	1	0	0	0	0	0	0	1	0	0	0	0	1	0	0	0	0	0	0	0	0	0	0	0	0	0	14655	0	0	0	14655		0				14655
3	10-15 years ago	0	1	0	0	0	0	0	0	0	0	0	1	0	0	0	1	0	0	0	0	0	0	0	0	0	0	0	0	0	0	0	0	0	0	0	0	0	0	0	0	0	0		0				0
6	2 years ago	0	1	0	0	0	0	0	0	0	0	0	1	0	0	0	1	0	0	0	0	0	0	0	0	0	0	0	0	0	0	0	0	0	0	0	0	0	0	0	0	0	0		0				0
5	1 year ago	0	1	0	0	0	0	0	0	0	0	0	1	0	0	0	1	0	0	0	0	0	0	0	0	0	0	0	0	0	0	0	0	0	0	0	0	0	0	0	0	0	0		0				0
7	15+ years ago	0	1	0	0	0	0	0	0	0	0	0	1	0	0	0	1	0	0	0	0	0	0	0	0	0	0	0	0	0	0	0	0	0	0	0	0	0	0	0	0	0	0		0				0
9	Less than 6 months ago	0	1	0	0	0	0	0	0	0	0	0	1	0	0	0	1	0	0	0	0	0	0	0	0
3	5-10 years ago	1	0	0	0	0	0	0	0	0	0	0	1	0	0	0	1	0	0	0	0	0	0	0	1	25048	0	0	0	0	0	0	0	0	0	0	0	0	0	0	0	0	25048		25048				0
4	4 years ago	0	1	0	0	0	0	0	0	0	0	0	1	0	0	0	1	0	0	0	0	0	0	0	0	0	0	0	0	0	0	0	0	0	0	0	0	0	0	0	0	0	0		0				0
10	4 years ago	0	1	0	0	0	0	0	0	0	0	0	1	0	0	0	1	0	0	0	0	0	0	0	0	0	0	0	0	0	0	0	0	0	0	0	0	0	0	0	0	0	0		0				0
10	1 year ago	1	0	1	0	1	0	0	0	0	1	0	1	0	0	0	0	0	0	0	0	1	0	0	5	25048	12520	0	14850	0	0	0	0	11118	0	0	0	0	0	0	6685	0	70221		63536				6685
9	3 years ago	0	1	0	0	0	0	0	0	0	0	0	1	0	0	0	1	0	0	0	0	0	0	0	0	0	0	0	0	0	0	0	0	0	0	0	0	0	0	0	0	0	0		0				0
9	3 years ago	0	1	0	0	0	0	0	0	0	0	0	1	0	0	0	0	1	0	0	0	0	0	0	1	0	0	0	0	0	0	0	0	0	0	0	29721	0	0	0	0	0	29721		0				29721
7	10-15 years ago	0	1	0	0	0	0	0	0	0	0	0	1	0	0	0	1	0	0	0	0	0	0	0	0	0	0	0	0	0	0	0	0	0	0	0	0	0	0	0	0	0	0		0				0
7	5 years ago	0	1	0	0	0	0	0	0	0	0	0	1	0	0	0	1	0	0	0	0	0	0	0	0	0	0	0	0	0	0	0	0	0	0	0	0	0	0	0	0	0	0		0				0
9	5-10 years ago	0	1	0	0	0	0	0	0	0	0	0	1	0	0	0	1	0	0	0	0	0	0	0	0	0	0	0	0	0	0	0	0	0	0	0	0	0	0	0	0	0	0		0				0
9	10-15 years ago	0	0	0	0	1	0	0	0	0	0	0	1	0	0	0	0	0	1	0	0	0	0	0	2	0	0	0	14850	0	0	0	0	0	0	0	0	7480	0	0	0	0	22330		14850				7480
7	5-10 years ago	0	1	0	0	0	0	0	0	0	0	0	1	0	0	0	1	0	0	0	0	0	0	0	0	0	0	0	0	0	0	0	0	0	0	0	0	0	0	0	0	0	0		0				0
7	Less than 6 months ago	0	1	0	0	0	0	0	0	0	0	0	1	0	0	0	1	0	0	0	0	0	0	0	0
4	Less than 6 months ago	0	1	0	0	0	0	0	0	0	0	0	1	0	0	0	1	0	0	0	0	0	0	0	0
9	1 year ago	1	0	0	0	0	0	0	0	0	1	0	1	0	0	0	0	0	0	0	0	1	0	0	3	25048	0	0	0	0	0	0	0	11118	0	0	0	0	0	0	6685	0	42851		36166				6685
4	Less than 6 months ago	1	0	0	0	0	0	0	0	0	0	0	1	0	0	0	1	0	0	0	0	0	0	0	1
8	3 years ago	0	1	0	0	0	0	0	0	0	0	0	1	0	0	0	1	0	0	0	0	0	0	0	0	0	0	0	0	0	0	0	0	0	0	0	0	0	0	0	0	0	0		0				0
7	5 years ago	0	1	0	0	0	0	0	0	0	0	0	1	0	0	0	1	0	0	0	0	0	0	0	0	0	0	0	0	0	0	0	0	0	0	0	0	0	0	0	0	0	0		0				0
6	2 years ago	0	1	0	0	0	0	0	0	0	0	0	1	0	0	0	1	0	0	0	0	0	0	0	0	0	0	0	0	0	0	0	0	0	0	0	0	0	0	0	0	0	0		0				0
6	15+ years ago	0	1	0	0	0	0	0	0	0	0	0	1	0	0	0	0	0	0	1	0	0	0	0	1	0	0	0	0	0	0	0	0	0	0	0	0	0	14655	0	0	0	14655		0				14655
5	2 years ago	0	1	0	0	0	0	0	0	0	0	0	1	0	0	0	1	0	0	0	0	0	0	0	0	0	0	0	0	0	0	0	0	0	0	0	0	0	0	0	0	0	0		0				0
5	1 year ago	0	1	0	0	0	0	0	0	0	0	0	1	0	0	0	1	0	0	0	0	0	0	0	0	0	0	0	0	0	0	0	0	0	0	0	0	0	0	0	0	0	0		0				0
7	5 years ago	0	1	0	0	0	0	0	0	0	0	0	1	0	0	0	1	0	0	0	0	0	0	0	0	0	0	0	0	0	0	0	0	0	0	0	0	0	0	0	0	0	0		0				0
8	10-15 years ago	0	1	0	0	0	0	0	0	0	0	0	1	0	0	0	1	0	0	0	0	0	0	0	0	0	0	0	0	0	0	0	0	0	0	0	0	0	0	0	0	0	0		0				0
6	Less than 6 months ago	0	1	0	0	0	0	0	0	0	0	0	1	0	0	0	1	0	0	0	0	0	0	0	0
7	3 years ago	0	1	0	0	0	0	0	0	0	0	0	1	0	0	0	1	0	0	0	0	0	0	0	0	0	0	0	0	0	0	0	0	0	0	0	0	0	0	0	0	0	0		0				0
8	15+ years ago	0	0	0	0	1	0	0	0	0	0	0	1	0	0	0	1	0	0	0	0	0	0	0	1	0	0	0	14850	0	0	0	0	0	0	0	0	0	0	0	0	0	14850		14850				0
6	Less than 6 months ago	0	1	0	0	0	0	0	0	0	0	0	1	0	0	0	1	0	0	0	0	0	0	0	0
8		0	1	0	0	0	0	0	0	0	0	0	1	0	0	0	0	0	0	0	0	0	1	0	1
9	4 years ago	0	1	0	0	0	0	0	0	0	0	0	1	0	0	0	1	0	0	0	0	0	0	0	0	0	0	0	0	0	0	0	0	0	0	0	0	0	0	0	0	0	0		0				0
5	2 years ago	0	1	0	0	0	0	0	0	0	0	0	1	0	0	0	1	0	0	0	0	0	0	0	0	0	0	0	0	0	0	0	0	0	0	0	0	0	0	0	0	0	0		0				0
7	4 years ago	0	1	0	0	0	0	0	0	0	0	0	1	0	0	0	1	0	0	0	0	0	0	0	0	0	0	0	0	0	0	0	0	0	0	0	0	0	0	0	0	0	0		0				0
3	Less than 6 months ago	0	1	0	0	0	0	0	0	0	0	0	1	0	0	0	1	0	0	0	0	0	0	0	0
10	2 years ago	0	1	0	0	0	0	0	0	0	0	0	1	0	0	0	1	0	0	0	0	0	0	0	0	0	0	0	0	0	0	0	0	0	0	0	0	0	0	0	0	0	0		0				0
8	4 years ago	1	0	0	0	0	0	0	0	0	0	0	1	0	0	0	0	0	1	0	0	0	0	0	2	25048	0	0	0	0	0	0	0	0	0	0	0	7480	0	0	0	0	32528		25048				7480
8	5-10 years ago	0	1	0	0	0	0	0	0	0	0	0	1	0	0	0	1	0	0	0	0	0	0	0	0	0	0	0	0	0	0	0	0	0	0	0	0	0	0	0	0	0	0		0				0
10	2 years ago	0	1	0	0	0	0	0	0	0	0	0	1	0	0	0	1	0	0	0	0	0	0	0	0	0	0	0	0	0	0	0	0	0	0	0	0	0	0	0	0	0	0		0				0
10	10-15 years ago	0	1	0	0	0	0	0	0	0	0	0	1	0	0	0	1	0	0	0	0	0	0	0	0	0	0	0	0	0	0	0	0	0	0	0	0	0	0	0	0	0	0		0				0
4	Less than 6 months ago	0	1	0	0	0	0	0	0	0	0	0	1	0	0	0	1	0	0	0	0	0	0	0	0
4	5-10 years ago	1	0	1	1	0	0	0	0	0	0	0	1	0	0	0	1	0	0	0	0	0	0	0	3	25048	12520	8586	0	0	0	0	0	0	0	0	0	0	0	0	0	0	46154		46154				0
10	Greater than 6 months ago	0	1	0	0	0	0	0	0	0	0	0	1	0	0	0	1	0	0	0	0	0	0	0	0	0	0	0	0	0	0	0	0	0	0	0	0	0	0	0	0	0	0		0				0
10	10-15 years ago	0	0	0	1	0	0	0	0	0	0	0	1	0	0	0	1	0	0	0	0	0	0	0	1	0	0	8586	0	0	0	0	0	0	0	0	0	0	0	0	0	0	8586		8586				0
9	Greater than 6 months ago	0	1	0	0	0	0	0	0	0	0	0	1	0	0	0	1	0	0	0	0	0	0	0	0	0	0	0	0	0	0	0	0	0	0	0	0	0	0	0	0	0	0		0				0
10	2 years ago	1	0	0	0	0	0	0	0	0	0	0	1	0	0	0	1	0	0	0	0	0	0	0	1	25048	0	0	0	0	0	0	0	0	0	0	0	0	0	0	0	0	25048		25048				0
10	10-15 years ago	0	0	0	0	1	0	0	0	0	0	0	1	0	0	0	1	0	0	0	0	0	0	0	1	0	0	0	14850	0	0	0	0	0	0	0	0	0	0	0	0	0	14850		14850				0
3	Less than 6 months ago	0	1	0	0	0	0	0	0	0	0	0	1	0	0	0	1	0	0	0	0	0	0	0	0
10	15+ years ago	0	0	0	0	1	0	0	1	0	0	0	1	0	0	0	1	0	0	0	0	0	0	0	2	0	0	0	14850	0	0	19231	0	0	0	0	0	0	0	0	0	0	34081		34081				0
8	Greater than 6 months ago	0	1	0	0	0	0	0	0	0	0	0	1	0	0	0	1	0	0	0	0	0	0	0	0	0	0	0	0	0	0	0	0	0	0	0	0	0	0	0	0	0	0		0				0
7	10-15 years ago	0	1	0	0	0	0	0	0	0	0	0	1	0	0	0	1	0	0	0	0	0	0	0	0	0	0	0	0	0	0	0	0	0	0	0	0	0	0	0	0	0	0		0				0
9	5-10 years ago	0	0	0	0	1	1	0	0	0	0	0	1	0	0	0	1	0	0	0	0	0	0	0	2	0	0	0	14850	16730	0	0	0	0	0	0	0	0	0	0	0	0	31580		31580				0
4	4 years ago	0	1	0	0	0	0	0	0	0	0	0	1	0	0	0	1	0	0	0	0	0	0	0	0	0	0	0	0	0	0	0	0	0	0	0	0	0	0	0	0	0	0		0				0
7	5-10 years ago	0	1	0	0	0	0	0	0	0	0	0	1	0	0	0	1	0	0	0	0	0	0	0	0	0	0	0	0	0	0	0	0	0	0	0	0	0	0	0	0	0	0		0				0
7	10-15 years ago	0	1	0	0	0	0	0	0	0	0	0	1	0	0	0	1	0	0	0	0	0	0	0	0	0	0	0	0	0	0	0	0	0	0	0	0	0	0	0	0	0	0		0				0
7	2 years ago	0	1	0	0	0	0	0	0	0	0	0	1	0	0	0	1	0	0	0	0	0	0	0	0	0	0	0	0	0	0	0	0	0	0	0	0	0	0	0	0	0	0		0				0
4	2 years ago	0	1	0	0	0	0	0	0	0	0	0	1	0	0	0	1	0	0	0	0	0	0	0	0	0	0	0	0	0	0	0	0	0	0	0	0	0	0	0	0	0	0		0				0
8	10-15 years ago	0	1	0	0	0	0	0	0	0	0	0	1	0	0	0	1	0	0	0	0	0	0	0	0	0	0	0	0	0	0	0	0	0	0	0	0	0	0	0	0	0	0		0				0
7	Less than 6 months ago	1	0	0	0	0	0	0	0	0	0	0	1	0	0	0	1	0	0	0	0	0	0	0	1
3	Less than 6 months ago	0	1	0	0	0	0	0	0	0	0	0	1	0	0	0	1	0	0	0	0	0	0	0	0
7	Greater than 6 months ago	0	1	0	0	0	0	0	0	0	0	0	1	0	0	0	1	0	0	0	0	0	0	0	0	0	0	0	0	0	0	0	0	0	0	0	0	0	0	0	0	0	0		0				0
6	4 years ago	0	1	0	0	0	0	0	0	0	0	0	1	0	0	0	1	0	0	0	0	0	0	0	0	0	0	0	0	0	0	0	0	0	0	0	0	0	0	0	0	0	0		0				0
3	5 years ago	0	1	0	0	0	0	0	0	0	0	0	1	0	0	0	1	0	0	0	0	0	0	0	0	0	0	0	0	0	0	0	0	0	0	0	0	0	0	0	0	0	0		0				0
10	5 years ago	1	0	0	0	0	0	0	0	0	0	0	1	0	0	0	0	0	0	0	0	0	1	0	2	25048	0	0	0	0	0	0	0	0	0	0	0	0	0	0	0	18559	43607		25048				18559
6	Greater than 6 months ago	0	1	0	0	0	0	0	0	0	0	0	1	0	0	0	1	0	0	0	0	0	0	0	0	0	0	0	0	0	0	0	0	0	0	0	0	0	0	0	0	0	0		0				0
10	Less than 6 months ago	0	0	0	0	1	0	0	0	0	0	0	1	0	0	0	1	0	0	0	0	0	0	0	1
3	Less than 6 months ago	0	0	1	0	0	0	0	0	0	0	0	1	0	0	0	1	0	0	0	0	0	0	0	1
9	1 year ago	0	1	0	0	0	0	0	0	0	0	0	1	0	0	0	1	0	0	0	0	0	0	0	0	0	0	0	0	0	0	0	0	0	0	0	0	0	0	0	0	0	0		0				0
6	5-10 years ago	0	1	0	0	0	0	0	0	0	0	0	1	0	0	0	1	0	0	0	0	0	0	0	0	0	0	0	0	0	0	0	0	0	0	0	0	0	0	0	0	0	0		0				0
5	Less than 6 months ago	0	1	0	0	0	0	0	0	0	0	0	1	0	0	0	1	0	0	0	0	0	0	0	0
10	10-15 years ago	0	0	0	0	1	0	0	0	0	0	0	1	0	0	0	1	0	0	0	0	0	0	0	1	0	0	0	14850	0	0	0	0	0	0	0	0	0	0	0	0	0	14850		14850				0
10	5-10 years ago	0	1	0	0	0	0	0	0	0	0	0	1	0	0	0	1	0	0	0	0	0	0	0	0	0	0	0	0	0	0	0	0	0	0	0	0	0	0	0	0	0	0		0				0
7	5-10 years ago	0	1	0	0	0	0	0	0	0	0	0	1	0	0	0	0	0	0	0	0	1	0	0	1	0	0	0	0	0	0	0	0	0	0	0	0	0	0	0	6685	0	6685		0				6685
8	Greater than 6 months ago	0	1	0	0	0	0	0	0	0	0	0	1	0	0	0	1	0	0	0	0	0	0	0	0	0	0	0	0	0	0	0	0	0	0	0	0	0	0	0	0	0	0		0				0
7	3 years ago	0	1	0	0	0	0	0	0	0	0	0	1	0	0	0	1	0	0	0	0	0	0	0	0	0	0	0	0	0	0	0	0	0	0	0	0	0	0	0	0	0	0		0				0
6	4 years ago	0	1	0	0	0	0	0	0	0	0	0	1	0	0	0	1	0	0	0	0	0	0	0	0	0	0	0	0	0	0	0	0	0	0	0	0	0	0	0	0	0	0		0				0
10	5-10 years ago	0	1	0	0	0	0	0	0	0	0	0	1	0	0	0	1	0	0	0	0	0	0	0	0	0	0	0	0	0	0	0	0	0	0	0	0	0	0	0	0	0	0		0				0
3	Less than 6 months ago	0	1	0	0	0	0	0	0	0	0	0	1	0	0	0	1	0	0	0	0	0	0	0	0
10	5-10 years ago	0	0	0	0	1	0	0	0	0	0	0	1	0	0	0	1	0	0	0	0	0	0	0	1	0	0	0	14850	0	0	0	0	0	0	0	0	0	0	0	0	0	14850		14850				0
7	Less than 6 months ago	0	1	0	0	0	0	0	0	0	0	0	1	0	0	0	1	0	0	0	0	0	0	0	0
7	Less than 6 months ago	0	1	0	0	0	0	0	0	0	0	0	1	0	0	0	1	0	0	0	0	0	0	0	0
10	3 years ago	0	1	0	0	0	0	0	0	0	0	0	1	0	0	0	0	0	0	0	0	1	0	0	1	0	0	0	0	0	0	0	0	0	0	0	0	0	0	0	6685	0	6685		0				6685
10	4 years ago	0	1	0	0	0	0	0	0	0	0	0	1	0	0	0	1	0	0	0	0	0	0	0	0	0	0	0	0	0	0	0	0	0	0	0	0	0	0	0	0	0	0		0				0
2	5-10 years ago	0	1	0	0	0	0	0	0	0	0	0	1	0	0	0	1	0	0	0	0	0	0	0	0	0	0	0	0	0	0	0	0	0	0	0	0	0	0	0	0	0	0		0				0
10	Greater than 6 months ago	0	1	0	0	0	0	0	0	0	0	0	1	0	0	0	1	0	0	0	0	0	0	0	0	0	0	0	0	0	0	0	0	0	0	0	0	0	0	0	0	0	0		0				0
10	3 years ago	0	1	0	0	0	0	0	0	0	0	0	1	0	0	0	1	0	0	0	0	0	0	0	0	0	0	0	0	0	0	0	0	0	0	0	0	0	0	0	0	0	0		0				0
7	5 years ago	0	1	0	0	0	0	0	0	0	0	0	1	0	0	0	1	0	0	0	0	0	0	0	0	0	0	0	0	0	0	0	0	0	0	0	0	0	0	0	0	0	0		0				0
5	Greater than 6 months ago	0	1	0	0	0	0	0	0	0	0	0	1	0	0	0	1	0	0	0	0	0	0	0	0	0	0	0	0	0	0	0	0	0	0	0	0	0	0	0	0	0	0		0				0
7	3 years ago	0	1	0	0	0	0	0	0	0	0	0	1	0	0	0	1	0	0	0	0	0	0	0	0	0	0	0	0	0	0	0	0	0	0	0	0	0	0	0	0	0	0		0				0
9	10-15 years ago	1	0	1	0	0	0	0	0	0	0	0	1	0	0	0	0	0	0	0	1	0	0	0	3	25048	12520	0	0	0	0	0	0	0	0	0	0	0	0	11246	0	0	48814		37568				11246
7	Less than 6 months ago	0	1	0	0	0	0	0	0	0	0	0	1	0	0	0	1	0	0	0	0	0	0	0	0
6	5-10 years ago	0	1	0	0	0	0	0	0	0	0	0	1	0	0	0	1	0	0	0	0	0	0	0	0	0	0	0	0	0	0	0	0	0	0	0	0	0	0	0	0	0	0		0				0
6	5-10 years ago	0	1	0	0	0	0	0	0	0	0	0	1	0	0	0	1	0	0	0	0	0	0	0	0	0	0	0	0	0	0	0	0	0	0	0	0	0	0	0	0	0	0		0				0
7	Greater than 6 months ago	0	1	0	0	0	0	0	0	0	0	0	1	0	0	0	0	0	0	1	0	0	0	0	1	0	0	0	0	0	0	0	0	0	0	0	0	0	14655	0	0	0	14655		0				14655
	Greater than 6 months ago	0	1	0	0	0	0	0	0	0	0	0	1	0	0	0	1	0	0	0	0	0	0	0	0	0	0	0	0	0	0	0	0	0	0	0	0	0	0	0	0	0	0		0				0
10	2 years ago	0	1	0	0	0	0	0	0	0	0	0	1	0	0	0	0	0	0	0	0	1	0	0	1	0	0	0	0	0	0	0	0	0	0	0	0	0	0	0	6685	0	6685		0				6685
10	5-10 years ago	0	0	0	0	1	0	0	0	0	0	0	1	0	0	0	1	0	0	0	0	0	0	0	1	0	0	0	14850	0	0	0	0	0	0	0	0	0	0	0	0	0	14850		14850				0
7	10-15 years ago	1	0	0	0	1	0	0	0	0	0	0	1	0	0	0	1	0	0	0	0	0	0	0	2	25048	0	0	14850	0	0	0	0	0	0	0	0	0	0	0	0	0	39898		39898				0
8	Greater than 6 months ago	0	0	0	0	1	0	0	0	0	0	0	1	0	0	0	1	0	0	0	0	0	0	0	1	0	0	0	14850	0	0	0	0	0	0	0	0	0	0	0	0	0	14850		14850				0
9	Greater than 6 months ago	0	0	0	0	0	0	0	1	0	0	0	1	0	0	0	1	0	0	0	0	0	0	0	1	0	0	0	0	0	0	19231	0	0	0	0	0	0	0	0	0	0	19231		19231				0
8	2 years ago	0	1	0	0	0	0	0	0	0	0	0	1	0	0	0	1	0	0	0	0	0	0	0	0	0	0	0	0	0	0	0	0	0	0	0	0	0	0	0	0	0	0		0				0
7	5-10 years ago	0	1	0	0	0	0	0	0	0	0	0	1	0	0	0	1	0	0	0	0	0	0	0	0	0	0	0	0	0	0	0	0	0	0	0	0	0	0	0	0	0	0		0				0
9	15+ years ago	0	1	0	0	0	0	0	0	0	0	0	1	0	0	0	1	0	0	0	0	0	0	0	0	0	0	0	0	0	0	0	0	0	0	0	0	0	0	0	0	0	0		0				0
10	2 years ago	0	0	0	0	0	1	0	0	0	0	0	1	0	0	0	1	0	0	0	0	0	0	0	1	0	0	0	0	16730	0	0	0	0	0	0	0	0	0	0	0	0	16730		16730				0
8	2 years ago	1	0	0	0	0	0	0	0	0	0	0	1	0	0	0	1	0	0	0	0	0	0	0	1	25048	0	0	0	0	0	0	0	0	0	0	0	0	0	0	0	0	25048		25048				0
10	5 years ago	1	0	0	0	0	0	1	0	0	0	0	1	0	0	0	0	0	0	0	0	1	0	0	3	25048	0	0	0	0	13719	0	0	0	0	0	0	0	0	0	6685	0	45452		38767				6685
9	5-10 years ago	0	1	0	0	0	0	0	0	0	0	0	1	0	0	0	1	0	0	0	0	0	0	0	0	0	0	0	0	0	0	0	0	0	0	0	0	0	0	0	0	0	0		0				0
	3 years ago	0	0	0	0	0	0	0	1	0	0	0	1	0	0	0	0	0	0	0	0	1	0	0	2	0	0	0	0	0	0	19231	0	0	0	0	0	0	0	0	6685	0	25916		19231				6685
0	4 years ago	0	1	0	0	0	0	0	0	0	0	0	1	0	0	0	1	0	0	0	0	0	0	0	0	0	0	0	0	0	0	0	0	0	0	0	0	0	0	0	0	0	0		0				0
7	2 years ago	0	1	0	0	0	0	0	0	0	0	0	1	0	0	0	1	0	0	0	0	0	0	0	0	0	0	0	0	0	0	0	0	0	0	0	0	0	0	0	0	0	0		0				0
8	2 years ago	0	1	0	0	0	0	0	0	0	0	0	1	0	0	0	1	0	0	0	0	0	0	0	0	0	0	0	0	0	0	0	0	0	0	0	0	0	0	0	0	0	0		0				0
8	5 years ago	0	1	0	0	0	0	0	0	0	0	0	1	0	0	0	1	0	0	0	0	0	0	0	0	0	0	0	0	0	0	0	0	0	0	0	0	0	0	0	0	0	0		0				0
	2 years ago	0	1	0	0	0	0	0	0	0	0	0	1	0	0	0	1	0	0	0	0	0	0	0	0	0	0	0	0	0	0	0	0	0	0	0	0	0	0	0	0	0	0		0				0
		0	1	0	0	0	0	0	0	0	0	0	1	0	0	0	1	0	0	0	0	0	0	0	0
9	Greater than 6 months ago	0	1	0	0	0	0	0	0	0	0	0	1	0	0	0	1	0	0	0	0	0	0	0	0	0	0	0	0	0	0	0	0	0	0	0	0	0	0	0	0	0	0		0				0
2	Less than 6 months ago	0	1	0	0	0	0	0	0	0	0	0	1	0	0	0	1	0	0	0	0	0	0	0	0
6	5-10 years ago	0	1	0	0	0	0	0	0	0	0	0	1	0	0	0	0	0	1	0	0	0	0	0	1	0	0	0	0	0	0	0	0	0	0	0	0	7480	0	0	0	0	7480		0				7480
7	Greater than 6 months ago	0	1	0	0	0	0	0	0	0	0	0	1	0	0	0	1	0	0	0	0	0	0	0	0	0	0	0	0	0	0	0	0	0	0	0	0	0	0	0	0	0	0		0				0
10	15+ years ago	0	0	0	0	1	0	0	0	0	0	0	1	0	0	0	0	0	0	0	1	0	0	0	2	0	0	0	14850	0	0	0	0	0	0	0	0	0	0	11246	0	0	26096		14850				11246
7	1 year ago	0	1	0	0	0	0	0	0	0	0	0	1	0	0	0	1	0	0	0	0	0	0	0	0	0	0	0	0	0	0	0	0	0	0	0	0	0	0	0	0	0	0		0				0
4	5 years ago	0	1	0	0	0	0	0	0	0	0	0	1	0	0	0	1	0	0	0	0	0	0	0	0	0	0	0	0	0	0	0	0	0	0	0	0	0	0	0	0	0	0		0				0
7	Greater than 6 months ago	0	1	0	0	0	0	0	0	0	0	0	1	0	0	0	1	0	0	0	0	0	0	0	0	0	0	0	0	0	0	0	0	0	0	0	0	0	0	0	0	0	0		0				0
8	5 years ago	0	1	0	0	0	0	0	0	0	0	0	1	0	0	0	1	0	0	0	0	0	0	0	0	0	0	0	0	0	0	0	0	0	0	0	0	0	0	0	0	0	0		0				0
8	15+ years ago	0	1	0	0	0	0	0	0	0	0	0	1	0	0	0	0	0	0	0	0	0	1	0	1	0	0	0	0	0	0	0	0	0	0	0	0	0	0	0	0	18559	18559		0				18559
5	2 years ago	0	1	0	0	0	0	0	0	0	0	0	1	0	0	0	0	0	0	1	0	0	0	0	1	0	0	0	0	0	0	0	0	0	0	0	0	0	14655	0	0	0	14655		0				14655
	Greater than 6 months ago	0	1	0	0	0	0	0	0	0	0	0	1	0	0	0	1	0	0	0	0	0	0	0	0	0	0	0	0	0	0	0	0	0	0	0	0	0	0	0	0	0	0		0				0
7	Greater than 6 months ago	0	1	0	0	0	0	0	0	0	0	0	1	0	0	0	1	0	0	0	0	0	0	0	0	0	0	0	0	0	0	0	0	0	0	0	0	0	0	0	0	0	0		0				0
5	5-10 years ago	0	1	0	0	0	0	0	0	0	0	0	1	0	0	0	1	0	0	0	0	0	0	0	0	0	0	0	0	0	0	0	0	0	0	0	0	0	0	0	0	0	0		0				0
4	Less than 6 months ago	0	1	0	0	0	0	0	0	0	0	0	1	0	0	0	1	0	0	0	0	0	0	0	0
9	5-10 years ago	0	1	0	0	0	0	0	0	0	0	0	1	0	0	0	0	0	0	0	0	0	0	1	0	0	0	0	0	0	0	0	0	0	0	0	0	0	0	0	0	0	0		0				0
	Less than 6 months ago	0	1	0	0	0	0	0	0	0	0	0	1	0	0	0	1	0	0	0	0	0	0	0	0
7	4 years ago	0	1	0	0	0	0	0	0	0	0	0	1	0	0	0	1	0	0	0	0	0	0	0	0	0	0	0	0	0	0	0	0	0	0	0	0	0	0	0	0	0	0		0				0
10	Less than 6 months ago	0	1	0	0	0	0	0	0	0	0	0	1	0	0	0	0	1	0	0	0	0	0	0	1
7	15+ years ago	0	1	0	0	0	0	0	0	0	0	0	1	0	0	0	1	0	0	0	0	0	0	0	0	0	0	0	0	0	0	0	0	0	0	0	0	0	0	0	0	0	0		0				0
7	10-15 years ago	0	1	0	0	0	0	0	0	0	0	0	1	0	0	0	0	0	0	0	1	0	0	0	1	0	0	0	0	0	0	0	0	0	0	0	0	0	0	11246	0	0	11246		0				11246
9	4 years ago	0	0	0	1	0	0	0	0	0	0	0	1	0	0	0	1	0	0	0	0	0	0	0	1	0	0	8586	0	0	0	0	0	0	0	0	0	0	0	0	0	0	8586		8586				0
6	3 years ago	0	1	0	0	0	0	0	0	0	0	0	1	0	0	0	1	0	0	0	0	0	0	0	0	0	0	0	0	0	0	0	0	0	0	0	0	0	0	0	0	0	0		0				0
3	Greater than 6 months ago	0	0	0	0	1	0	0	0	0	0	0	1	0	0	0	1	0	0	0	0	0	0	0	1	0	0	0	14850	0	0	0	0	0	0	0	0	0	0	0	0	0	14850		14850				0
8	10-15 years ago	1	0	0	0	0	0	0	0	0	0	0	1	0	0	0	1	0	0	0	0	0	0	0	1	25048	0	0	0	0	0	0	0	0	0	0	0	0	0	0	0	0	25048		25048				0
9	Less than 6 months ago	0	1	0	0	0	0	0	0	0	0	0	1	0	0	0	0	1	0	0	0	0	0	0	1
7	Greater than 6 months ago	0	1	0	0	0	0	0	0	0	0	0	1	0	0	0	1	0	0	0	0	0	0	0	0	0	0	0	0	0	0	0	0	0	0	0	0	0	0	0	0	0	0		0				0
9	5-10 years ago	0	0	0	0	1	0	0	0	0	0	0	1	0	0	0	0	1	0	0	0	0	0	0	2	0	0	0	14850	0	0	0	0	0	0	0	29721	0	0	0	0	0	44571		14850				29721
10	5-10 years ago	0	1	0	0	0	0	0	0	0	0	0	1	0	0	0	1	0	0	0	0	0	0	0	0	0	0	0	0	0	0	0	0	0	0	0	0	0	0	0	0	0	0		0				0
10	Greater than 6 months ago	0	1	0	0	0	0	0	0	0	0	0	1	0	0	0	1	0	0	0	0	0	0	0	0	0	0	0	0	0	0	0	0	0	0	0	0	0	0	0	0	0	0		0				0
4	10-15 years ago	0	1	0	0	0	0	0	0	0	0	0	1	0	0	0	1	0	0	0	0	0	0	0	0	0	0	0	0	0	0	0	0	0	0	0	0	0	0	0	0	0	0		0				0
8	15+ years ago	0	0	0	0	1	0	0	0	0	0	0	1	0	0	0	1	0	0	0	0	0	0	0	1	0	0	0	14850	0	0	0	0	0	0	0	0	0	0	0	0	0	14850		14850				0
2	Less than 6 months ago	0	1	0	0	0	0	0	0	0	0	0	1	0	0	0	1	0	0	0	0	0	0	0	0
9	2 years ago	1	0	0	0	0	0	0	0	0	0	0	1	0	0	0	0	0	0	0	1	0	0	0	2	25048	0	0	0	0	0	0	0	0	0	0	0	0	0	11246	0	0	36294		25048				11246
6	Greater than 6 months ago	0	1	0	0	0	0	0	0	0	0	0	1	0	0	0	1	0	0	0	0	0	0	0	0	0	0	0	0	0	0	0	0	0	0	0	0	0	0	0	0	0	0		0				0
8	1 year ago	0	1	0	0	0	0	0	0	0	0	0	1	0	0	0	1	0	0	0	0	0	0	0	0	0	0	0	0	0	0	0	0	0	0	0	0	0	0	0	0	0	0		0				0
4	3 years ago	0	1	0	0	0	0	0	0	0	0	0	1	0	0	0	1	0	0	0	0	0	0	0	0	0	0	0	0	0	0	0	0	0	0	0	0	0	0	0	0	0	0		0				0
6	15+ years ago	0	1	0	0	0	0	0	0	0	0	0	1	0	0	0	1	0	0	0	0	0	0	0	0	0	0	0	0	0	0	0	0	0	0	0	0	0	0	0	0	0	0		0				0
3	Greater than 6 months ago	0	1	0	0	0	0	0	0	0	0	0	1	0	0	0	1	0	0	0	0	0	0	0	0	0	0	0	0	0	0	0	0	0	0	0	0	0	0	0	0	0	0		0				0
3	Greater than 6 months ago	0	1	0	0	0	0	0	0	0	0	0	1	0	0	0	1	0	0	0	0	0	0	0	0	0	0	0	0	0	0	0	0	0	0	0	0	0	0	0	0	0	0		0				0
7	Less than 6 months ago	0	0	0	0	1	0	0	0	0	0	0	1	0	0	0	1	0	0	0	0	0	0	0	1
10	3 years ago	1	0	1	0	1	0	0	0	0	0	0	1	0	0	0	0	1	0	0	0	0	0	0	4	25048	12520	0	14850	0	0	0	0	0	0	0	29721	0	0	0	0	0	82139		52418				29721
8	4 years ago	0	0	0	1	0	0	0	0	0	0	0	1	0	0	0	1	0	0	0	0	0	0	0	1	0	0	8586	0	0	0	0	0	0	0	0	0	0	0	0	0	0	8586		8586				0
6	15+ years ago	0	1	0	0	0	0	0	0	0	0	0	1	0	0	0	1	0	0	0	0	0	0	0	0	0	0	0	0	0	0	0	0	0	0	0	0	0	0	0	0	0	0		0				0
9	10-15 years ago	0	0	0	1	0	0	0	0	0	0	0	1	0	0	0	1	0	0	0	0	0	0	0	1	0	0	8586	0	0	0	0	0	0	0	0	0	0	0	0	0	0	8586		8586				0
8	10-15 years ago	1	0	1	1	0	0	0	0	0	0	0	1	0	0	0	1	0	0	0	0	0	0	0	3	25048	12520	8586	0	0	0	0	0	0	0	0	0	0	0	0	0	0	46154		46154				0
10	5-10 years ago	0	0	0	0	1	1	0	1	0	0	0	1	0	0	0	1	0	0	0	0	0	0	0	3	0	0	0	14850	16730	0	19231	0	0	0	0	0	0	0	0	0	0	50811		50811				0
7	Less than 6 months ago	0	1	0	0	0	0	0	0	0	0	0	1	0	0	0	1	0	0	0	0	0	0	0	0
9	2 years ago	0	1	0	0	0	0	0	0	0	0	0	1	0	0	0	1	0	0	0	0	0	0	0	0	0	0	0	0	0	0	0	0	0	0	0	0	0	0	0	0	0	0		0				0
10	5 years ago	0	1	0	0	0	0	0	0	0	0	0	1	0	0	0	1	0	0	0	0	0	0	0	0	0	0	0	0	0	0	0	0	0	0	0	0	0	0	0	0	0	0		0				0
8	3 years ago	0	1	0	0	0	0	0	0	0	0	0	1	0	0	0	1	0	0	0	0	0	0	0	0	0	0	0	0	0	0	0	0	0	0	0	0	0	0	0	0	0	0		0				0
4	15+ years ago	1	0	1	0	1	0	0	0	0	0	0	1	0	0	0	1	0	0	0	0	0	0	0	3	25048	12520	0	14850	0	0	0	0	0	0	0	0	0	0	0	0	0	52418		52418				0
8	Greater than 6 months ago	0	1	0	0	0	0	0	0	0	0	0	1	0	0	0	1	0	0	0	0	0	0	0	0	0	0	0	0	0	0	0	0	0	0	0	0	0	0	0	0	0	0		0				0
7	5-10 years ago	0	1	0	0	0	0	0	0	0	0	0	1	0	0	0	1	0	0	0	0	0	0	0	0	0	0	0	0	0	0	0	0	0	0	0	0	0	0	0	0	0	0		0				0
5	5-10 years ago	0	1	0	0	0	0	0	0	0	0	0	1	0	0	0	1	0	0	0	0	0	0	0	0	0	0	0	0	0	0	0	0	0	0	0	0	0	0	0	0	0	0		0				0
3	5-10 years ago	0	1	0	0	0	0	0	0	0	0	0	1	0	0	0	1	0	0	0	0	0	0	0	0	0	0	0	0	0	0	0	0	0	0	0	0	0	0	0	0	0	0		0				0
8	Less than 6 months ago	0	1	0	0	0	0	0	0	0	0	0	1	0	0	0	1	0	0	0	0	0	0	0	0
10	Greater than 6 months ago	0	1	0	0	0	0	0	0	0	0	0	1	0	0	0	1	0	0	0	0	0	0	0	0	0	0	0	0	0	0	0	0	0	0	0	0	0	0	0	0	0	0		0				0
0	10-15 years ago	0	1	0	0	0	0	0	0	0	0	0	1	0	0	0	1	0	0	0	0	0	0	0	0	0	0	0	0	0	0	0	0	0	0	0	0	0	0	0	0	0	0		0				0
3	15+ years ago	0	1	0	0	0	0	0	0	0	0	0	1	0	0	0	1	0	0	0	0	0	0	0	0	0	0	0	0	0	0	0	0	0	0	0	0	0	0	0	0	0	0		0				0
		1	0	0	0	0	0	0	1	0	0	0	1	0	0	0	1	0	0	0	0	0	0	0	2
8	15+ years ago	0	0	0	1	0	0	0	0	0	0	0	1	0	0	0	1	0	0	0	0	0	0	0	1	0	0	8586	0	0	0	0	0	0	0	0	0	0	0	0	0	0	8586		8586				0
		0	0	0	1	1	0	0	0	0	0	0	1	0	0	0	1	0	0	0	0	0	0	0	2
7	2 years ago	0	1	0	0	0	0	0	0	0	0	0	1	0	0	0	1	0	0	0	0	0	0	0	0	0	0	0	0	0	0	0	0	0	0	0	0	0	0	0	0	0	0		0				0
10	5 years ago	0	1	0	0	0	0	0	0	0	0	0	1	0	0	0	1	0	0	0	0	0	0	0	0	0	0	0	0	0	0	0	0	0	0	0	0	0	0	0	0	0	0		0				0
10	15+ years ago	0	0	0	0	1	0	0	0	0	0	0	1	0	0	0	0	0	0	0	1	0	0	0	2	0	0	0	14850	0	0	0	0	0	0	0	0	0	0	11246	0	0	26096		14850				11246
8	1 year ago	0	1	0	0	0	0	0	0	0	0	0	1	0	0	0	1	0	0	0	0	0	0	0	0	0	0	0	0	0	0	0	0	0	0	0	0	0	0	0	0	0	0		0				0
	Less than 6 months ago	0	1	0	0	0	0	0	0	0	0	0	1	0	0	0	1	0	0	0	0	0	0	0	0
5	Less than 6 months ago	0	1	0	0	0	0	0	0	0	0	0	1	0	0	0	1	0	0	0	0	0	0	0	0
6	Greater than 6 months ago	0	1	0	0	0	0	0	0	0	0	0	1	0	0	0	1	0	0	0	0	0	0	0	0	0	0	0	0	0	0	0	0	0	0	0	0	0	0	0	0	0	0		0				0
8	5 years ago	0	1	0	0	0	0	0	0	0	0	0	1	0	0	0	1	0	0	0	0	0	0	0	0	0	0	0	0	0	0	0	0	0	0	0	0	0	0	0	0	0	0		0				0
7	4 years ago	0	1	0	0	0	0	0	0	0	0	0	1	0	0	0	1	0	0	0	0	0	0	0	0	0	0	0	0	0	0	0	0	0	0	0	0	0	0	0	0	0	0		0				0
10	15+ years ago	1	0	0	1	1	1	0	0	0	0	0	1	0	0	0	0	0	0	0	1	0	0	0	5	25048	0	8586	14850	16730	0	0	0	0	0	0	0	0	0	11246	0	0	76460		65214				11246
4	Less than 6 months ago	0	1	0	0	0	0	0	0	0	0	0	1	0	0	0	1	0	0	0	0	0	0	0	0
		0	1	0	0	0	0	0	0	0	0	0	1	0	0	0	1	0	0	0	0	0	0	0	0
		0	1	0	0	0	0	0	0	0	0	0	1	0	0	0	1	0	0	0	0	0	0	0	0
4	Greater than 6 months ago	0	1	0	0	0	0	0	0	0	0	0	1	0	0	0	1	0	0	0	0	0	0	0	0	0	0	0	0	0	0	0	0	0	0	0	0	0	0	0	0	0	0		0				0
3	Greater than 6 months ago	0	1	0	0	0	0	0	0	0	0	0	1	0	0	0	1	0	0	0	0	0	0	0	0	0	0	0	0	0	0	0	0	0	0	0	0	0	0	0	0	0	0		0				0
2	Greater than 6 months ago	0	1	0	0	0	0	0	0	0	0	0	1	0	0	0	1	0	0	0	0	0	0	0	0	0	0	0	0	0	0	0	0	0	0	0	0	0	0	0	0	0	0		0				0
7	1 year ago	0	1	0	0	0	0	0	0	0	0	0	1	0	0	0	1	0	0	0	0	0	0	0	0	0	0	0	0	0	0	0	0	0	0	0	0	0	0	0	0	0	0		0				0
6	Less than 6 months ago	0	1	0	0	0	0	0	0	0	0	0	1	0	0	0	1	0	0	0	0	0	0	0	0
5	Greater than 6 months ago	0	1	0	0	0	0	0	0	0	0	0	1	0	0	0	1	0	0	0	0	0	0	0	0	0	0	0	0	0	0	0	0	0	0	0	0	0	0	0	0	0	0		0				0
	Less than 6 months ago	0	1	0	0	0	0	0	0	0	0	0	1	0	0	0	1	0	0	0	0	0	0	0	0
4	2 years ago	0	1	0	0	0	0	0	0	0	0	0	1	0	0	0	1	0	0	0	0	0	0	0	0	0	0	0	0	0	0	0	0	0	0	0	0	0	0	0	0	0	0		0				0
2	Greater than 6 months ago	0	1	0	0	0	0	0	0	0	0	0	1	0	0	0	0	0	1	0	0	0	0	0	1	0	0	0	0	0	0	0	0	0	0	0	0	7480	0	0	0	0	7480		0				7480
3	Less than 6 months ago	0	1	0	0	0	0	0	0	0	0	0	1	0	0	0	1	0	0	0	0	0	0	0	0
10	Less than 6 months ago	0	1	0	0	0	0	0	0	0	0	0	1	0	0	0	1	0	0	0	0	0	0	0	0
3	Less than 6 months ago	0	1	0	0	0	0	0	0	0	0	0	1	0	0	0	1	0	0	0	0	0	0	0	0
7	1 year ago	0	1	0	0	0	0	0	0	0	0	0	1	0	0	0	1	0	0	0	0	0	0	0	0	0	0	0	0	0	0	0	0	0	0	0	0	0	0	0	0	0	0		0				0
7	Greater than 6 months ago	0	1	0	0	0	0	0	0	0	0	0	1	0	0	0	1	0	0	0	0	0	0	0	0	0	0	0	0	0	0	0	0	0	0	0	0	0	0	0	0	0	0		0				0
8	10-15 years ago	0	1	0	0	0	0	0	0	0	0	0	1	0	0	0	0	0	1	0	0	0	0	0	1	0	0	0	0	0	0	0	0	0	0	0	0	7480	0	0	0	0	7480		0				7480
7	Less than 6 months ago	0	0	0	0	0	0	0	0	1	0	0	1	0	0	0	1	0	0	0	0	0	0	0	1
10	Less than 6 months ago	0	1	0	0	0	0	0	0	0	0	0	1	0	0	0	0	0	0	0	1	0	0	0	1
9	15+ years ago	0	1	0	0	0	0	0	0	0	0	0	1	0	0	0	0	1	0	0	0	0	0	0	1	0	0	0	0	0	0	0	0	0	0	0	29721	0	0	0	0	0	29721		0				29721
6	3 years ago	0	1	0	0	0	0	0	0	0	0	0	1	0	0	0	1	0	0	0	0	0	0	0	0	0	0	0	0	0	0	0	0	0	0	0	0	0	0	0	0	0	0		0				0
8	2 years ago	0	1	0	0	0	0	0	0	0	0	0	1	0	0	0	1	0	0	0	0	0	0	0	0	0	0	0	0	0	0	0	0	0	0	0	0	0	0	0	0	0	0		0				0
6	1 year ago	0	1	0	0	0	0	0	0	0	0	0	1	0	0	0	1	0	0	0	0	0	0	0	0	0	0	0	0	0	0	0	0	0	0	0	0	0	0	0	0	0	0		0				0
6	1 year ago	0	1	0	0	0	0	0	0	0	0	0	1	0	0	0	1	0	0	0	0	0	0	0	0	0	0	0	0	0	0	0	0	0	0	0	0	0	0	0	0	0	0		0				0
0	Less than 6 months ago	0	1	0	0	0	0	0	0	0	0	0	1	0	0	0	1	0	0	0	0	0	0	0	0
8		0	1	0	0	0	0	0	0	0	0	0	1	0	0	0	1	0	0	0	0	0	0	0	0
7	10-15 years ago	0	1	0	0	0	0	0	0	0	0	0	1	0	0	0	1	0	0	0	0	0	0	0	0	0	0	0	0	0	0	0	0	0	0	0	0	0	0	0	0	0	0		0				0
8	10-15 years ago	0	1	0	0	0	0	0	0	0	0	0	1	0	0	0	0	0	0	0	0	0	1	0	1	0	0	0	0	0	0	0	0	0	0	0	0	0	0	0	0	18559	18559		0				18559
3	4 years ago	0	1	0	0	0	0	0	0	0	0	0	1	0	0	0	1	0	0	0	0	0	0	0	0	0	0	0	0	0	0	0	0	0	0	0	0	0	0	0	0	0	0		0				0
6	15+ years ago	0	0	0	0	1	1	0	0	0	0	0	1	0	0	0	1	0	0	0	0	0	0	0	2	0	0	0	14850	16730	0	0	0	0	0	0	0	0	0	0	0	0	31580		31580				0
8	Greater than 6 months ago	0	1	0	0	0	0	0	0	0	0	0	1	0	0	0	1	0	0	0	0	0	0	0	0	0	0	0	0	0	0	0	0	0	0	0	0	0	0	0	0	0	0		0				0
2	Less than 6 months ago	0	1	0	0	0	0	0	0	0	0	0	0	1	0	0	1	0	0	0	0	0	0	0	1
10	Less than 6 months ago	0	1	0	0	0	0	0	0	0	0	0	1	0	0	0	1	0	0	0	0	0	0	0	0
3	4 years ago	0	1	0	0	0	0	0	0	0	0	0	1	0	0	0	1	0	0	0	0	0	0	0	0	0	0	0	0	0	0	0	0	0	0	0	0	0	0	0	0	0	0		0				0
8	2 years ago	0	0	0	0	0	0	1	0	0	0	0	1	0	0	0	1	0	0	0	0	0	0	0	1	0	0	0	0	0	13719	0	0	0	0	0	0	0	0	0	0	0	13719		13719				0
9	1 year ago	0	1	0	0	0	0	0	0	0	0	0	1	0	0	0	1	0	0	0	0	0	0	0	0	0	0	0	0	0	0	0	0	0	0	0	0	0	0	0	0	0	0		0				0
9	10-15 years ago	0	0	1	1	1	1	0	0	0	0	0	1	0	0	0	1	0	0	0	0	0	0	0	4	0	12520	8586	14850	16730	0	0	0	0	0	0	0	0	0	0	0	0	52686		52686				0
5	Greater than 6 months ago	0	1	0	0	0	0	0	0	0	0	0	1	0	0	0	1	0	0	0	0	0	0	0	0	0	0	0	0	0	0	0	0	0	0	0	0	0	0	0	0	0	0		0				0
8	5-10 years ago	0	1	0	0	0	0	0	0	0	0	0	1	0	0	0	1	0	0	0	0	0	0	0	0	0	0	0	0	0	0	0	0	0	0	0	0	0	0	0	0	0	0		0				0
8	5-10 years ago	0	0	1	0	0	0	0	0	0	0	0	1	0	0	0	1	0	0	0	0	0	0	0	1	0	12520	0	0	0	0	0	0	0	0	0	0	0	0	0	0	0	12520		12520				0
7	15+ years ago	1	0	1	1	1	0	0	0	0	0	0	1	0	0	0	1	0	0	0	0	0	0	0	4	25048	12520	8586	14850	0	0	0	0	0	0	0	0	0	0	0	0	0	61004		61004				0
6	Greater than 6 months ago	0	1	0	0	0	0	0	0	0	0	0	1	0	0	0	1	0	0	0	0	0	0	0	0	0	0	0	0	0	0	0	0	0	0	0	0	0	0	0	0	0	0		0				0
8	5-10 years ago	0	1	0	0	0	0	0	0	0	0	0	1	0	0	0	1	0	0	0	0	0	0	0	0	0	0	0	0	0	0	0	0	0	0	0	0	0	0	0	0	0	0		0				0
6	4 years ago	0	1	0	0	0	0	0	0	0	0	0	1	0	0	0	0	0	0	0	1	0	0	0	1	0	0	0	0	0	0	0	0	0	0	0	0	0	0	11246	0	0	11246		0				11246
6	15+ years ago	0	0	0	0	0	0	0	1	0	0	0	1	0	0	0	1	0	0	0	0	0	0	0	1	0	0	0	0	0	0	19231	0	0	0	0	0	0	0	0	0	0	19231		19231				0
6	15+ years ago	0	1	0	0	0	0	0	0	0	0	0	1	0	0	0	1	0	0	0	0	0	0	0	0	0	0	0	0	0	0	0	0	0	0	0	0	0	0	0	0	0	0		0				0
		0	1	0	0	0	0	0	0	0	0	0	1	0	0	0	1	0	0	0	0	0	0	0	0
6	Greater than 6 months ago	0	1	0	0	0	0	0	0	0	0	0	1	0	0	0	1	0	0	0	0	0	0	0	0	0	0	0	0	0	0	0	0	0	0	0	0	0	0	0	0	0	0		0				0
6	3 years ago	0	1	0	0	0	0	0	0	0	0	0	1	0	0	0	1	0	0	0	0	0	0	0	0	0	0	0	0	0	0	0	0	0	0	0	0	0	0	0	0	0	0		0				0
8	5-10 years ago	0	0	0	0	1	0	0	0	0	0	0	1	0	0	0	1	0	0	0	0	0	0	0	1	0	0	0	14850	0	0	0	0	0	0	0	0	0	0	0	0	0	14850		14850				0
8	2 years ago	0	1	0	0	0	0	0	0	0	0	0	1	0	0	0	1	0	0	0	0	0	0	0	0	0	0	0	0	0	0	0	0	0	0	0	0	0	0	0	0	0	0		0				0
9	3 years ago	0	0	0	1	0	0	0	0	0	0	0	1	0	0	0	1	0	0	0	0	0	0	0	1	0	0	8586	0	0	0	0	0	0	0	0	0	0	0	0	0	0	8586		8586				0
2	Greater than 6 months ago	0	1	0	0	0	0	0	0	0	0	0	1	0	0	0	1	0	0	0	0	0	0	0	0	0	0	0	0	0	0	0	0	0	0	0	0	0	0	0	0	0	0		0				0
9	10-15 years ago	0	1	0	0	0	0	0	0	0	0	0	0	1	0	0	1	0	0	0	0	0	0	0	1	0	0	0	0	0	0	0	0	0	15228	0	0	0	0	0	0	0	15228		0				0
10	5 years ago	0	1	0	0	0	0	0	0	0	0	0	1	0	0	0	1	0	0	0	0	0	0	0	0	0	0	0	0	0	0	0	0	0	0	0	0	0	0	0	0	0	0		0				0
10	4 years ago	0	1	0	0	0	0	0	0	0	0	0	1	0	0	0	1	0	0	0	0	0	0	0	0	0	0	0	0	0	0	0	0	0	0	0	0	0	0	0	0	0	0		0				0
8	10-15 years ago	0	1	0	0	0	0	0	0	0	0	0	1	0	0	0	1	0	0	0	0	0	0	0	0	0	0	0	0	0	0	0	0	0	0	0	0	0	0	0	0	0	0		0				0
5	15+ years ago	0	1	0	0	0	0	0	0	0	0	0	1	0	0	0	1	0	0	0	0	0	0	0	0	0	0	0	0	0	0	0	0	0	0	0	0	0	0	0	0	0	0		0				0
10	10-15 years ago	0	1	0	0	0	0	0	0	0	0	0	1	0	0	0	1	0	0	0	0	0	0	0	0	0	0	0	0	0	0	0	0	0	0	0	0	0	0	0	0	0	0		0				0
8	Less than 6 months ago	0	1	0	0	0	0	0	0	0	0	0	1	0	0	0	1	0	0	0	0	0	0	0	0
8	5 years ago	0	1	0	0	0	0	0	0	0	0	0	1	0	0	0	1	0	0	0	0	0	0	0	0	0	0	0	0	0	0	0	0	0	0	0	0	0	0	0	0	0	0		0				0
10	Less than 6 months ago	1	0	0	0	0	0	0	0	0	1	0	1	0	0	0	0	0	0	0	0	0	1	0	3
7	3 years ago	0	1	0	0	0	0	0	0	0	0	0	1	0	0	0	0	0	0	0	0	0	1	0	1	0	0	0	0	0	0	0	0	0	0	0	0	0	0	0	0	18559	18559		0				18559
7	1 year ago	0	1	0	0	0	0	0	0	0	0	0	1	0	0	0	1	0	0	0	0	0	0	0	0	0	0	0	0	0	0	0	0	0	0	0	0	0	0	0	0	0	0		0				0
8	Less than 6 months ago	0	1	0	0	0	0	0	0	0	0	0	1	0	0	0	1	0	0	0	0	0	0	0	0
7	4 years ago	1	0	1	0	0	0	0	0	0	0	0	1	0	0	0	1	0	0	0	0	0	0	0	2	25048	12520	0	0	0	0	0	0	0	0	0	0	0	0	0	0	0	37568		37568				0
8	5-10 years ago	0	1	0	0	0	0	0	0	0	0	0	1	0	0	0	1	0	0	0	0	0	0	0	0	0	0	0	0	0	0	0	0	0	0	0	0	0	0	0	0	0	0		0				0
8	Less than 6 months ago	0	1	0	0	0	0	0	0	0	0	0	1	0	0	0	1	0	0	0	0	0	0	0	0
3	10-15 years ago	0	1	0	0	0	0	0	0	0	0	0	1	0	0	0	0	0	0	0	0	1	0	0	1	0	0	0	0	0	0	0	0	0	0	0	0	0	0	0	6685	0	6685		0				6685
6	10-15 years ago	0	1	0	0	0	0	0	0	0	0	0	1	0	0	0	1	0	0	0	0	0	0	0	0	0	0	0	0	0	0	0	0	0	0	0	0	0	0	0	0	0	0		0				0
	Less than 6 months ago	0	1	0	0	0	0	0	0	0	0	0	0	0	1	0	1	0	0	0	0	0	0	0	1
7	3 years ago	0	1	0	0	0	0	0	0	0	0	0	1	0	0	0	1	0	0	0	0	0	0	0	0	0	0	0	0	0	0	0	0	0	0	0	0	0	0	0	0	0	0		0				0
		0	1	0	0	0	0	0	0	0	0	0	1	0	0	0	1	0	0	0	0	0	0	0	0
9	5-10 years ago	0	1	0	0	0	0	0	0	0	0	0	1	0	0	0	1	0	0	0	0	0	0	0	0	0	0	0	0	0	0	0	0	0	0	0	0	0	0	0	0	0	0		0				0
7		0	0	0	0	1	0	0	0	0	0	0	1	0	0	0	1	0	0	0	0	0	0	0	1
8	3 years ago	0	1	0	0	0	0	0	0	0	0	0	1	0	0	0	1	0	0	0	0	0	0	0	0	0	0	0	0	0	0	0	0	0	0	0	0	0	0	0	0	0	0		0				0
8	4 years ago	0	1	0	0	0	0	0	0	0	0	0	1	0	0	0	1	0	0	0	0	0	0	0	0	0	0	0	0	0	0	0	0	0	0	0	0	0	0	0	0	0	0		0				0
8	10-15 years ago	0	0	0	1	0	0	0	1	0	0	0	1	0	0	0	1	0	0	0	0	0	0	0	2	0	0	8586	0	0	0	19231	0	0	0	0	0	0	0	0	0	0	27817		27817				0
5	Greater than 6 months ago	0	1	0	0	0	0	0	0	0	0	0	1	0	0	0	1	0	0	0	0	0	0	0	0	0	0	0	0	0	0	0	0	0	0	0	0	0	0	0	0	0	0		0				0
10	Less than 6 months ago	0	1	0	0	0	0	0	0	0	0	0	1	0	0	0	1	0	0	0	0	0	0	0	0
5	Greater than 6 months ago	0	1	0	0	0	0	0	0	0	0	0	1	0	0	0	1	0	0	0	0	0	0	0	0	0	0	0	0	0	0	0	0	0	0	0	0	0	0	0	0	0	0		0				0
5	2 years ago	0	1	0	0	0	0	0	0	0	0	0	1	0	0	0	1	0	0	0	0	0	0	0	0	0	0	0	0	0	0	0	0	0	0	0	0	0	0	0	0	0	0		0				0
8	Greater than 6 months ago	0	1	0	0	0	0	0	0	0	0	0	1	0	0	0	1	0	0	0	0	0	0	0	0	0	0	0	0	0	0	0	0	0	0	0	0	0	0	0	0	0	0		0				0
8	5 years ago	0	1	0	0	0	0	0	0	0	0	0	1	0	0	0	1	0	0	0	0	0	0	0	0	0	0	0	0	0	0	0	0	0	0	0	0	0	0	0	0	0	0		0				0
8	Greater than 6 months ago	0	1	0	0	0	0	0	0	0	0	0	1	0	0	0	1	0	0	0	0	0	0	0	0	0	0	0	0	0	0	0	0	0	0	0	0	0	0	0	0	0	0		0				0
7	2 years ago	0	0	0	0	1	0	0	0	0	0	0	1	0	0	0	1	0	0	0	0	0	0	0	1	0	0	0	14850	0	0	0	0	0	0	0	0	0	0	0	0	0	14850		14850				0
5	Less than 6 months ago	0	1	0	0	0	0	0	0	0	0	0	1	0	0	0	1	0	0	0	0	0	0	0	0
7	3 years ago	1	0	0	0	0	0	0	0	0	0	0	1	0	0	0	1	0	0	0	0	0	0	0	1	25048	0	0	0	0	0	0	0	0	0	0	0	0	0	0	0	0	25048		25048				0
9	5-10 years ago	0	1	0	0	0	0	0	0	0	0	0	1	0	0	0	1	0	0	0	0	0	0	0	0	0	0	0	0	0	0	0	0	0	0	0	0	0	0	0	0	0	0		0				0
10	Less than 6 months ago	1	0	0	0	0	0	0	0	1	0	0	1	0	0	0	1	0	0	0	0	0	0	0	2
6	2 years ago	0	1	0	0	0	0	0	0	0	0	0	1	0	0	0	1	0	0	0	0	0	0	0	0	0	0	0	0	0	0	0	0	0	0	0	0	0	0	0	0	0	0		0				0
7	10-15 years ago	0	1	0	0	0	0	0	0	0	0	0	1	0	0	0	1	0	0	0	0	0	0	0	0	0	0	0	0	0	0	0	0	0	0	0	0	0	0	0	0	0	0		0				0
9	5-10 years ago	0	0	0	0	1	0	0	0	0	0	0	1	0	0	0	1	0	0	0	0	0	0	0	1	0	0	0	14850	0	0	0	0	0	0	0	0	0	0	0	0	0	14850		14850				0
10		0	1	0	0	0	0	0	0	0	0	0	1	0	0	0	0	0	0	0	0	0	1	0	1
7	Less than 6 months ago	0	1	0	0	0	0	0	0	0	0	0	1	0	0	0	1	0	0	0	0	0	0	0	0
8	2 years ago	0	1	0	0	0	0	0	0	0	0	0	1	0	0	0	1	0	0	0	0	0	0	0	0	0	0	0	0	0	0	0	0	0	0	0	0	0	0	0	0	0	0		0				0
8	5 years ago	0	1	0	0	0	0	0	0	0	0	0	1	0	0	0	1	0	0	0	0	0	0	0	0	0	0	0	0	0	0	0	0	0	0	0	0	0	0	0	0	0	0		0				0
8	5 years ago	0	1	0	0	0	0	0	0	0	0	0	1	0	0	0	1	0	0	0	0	0	0	0	0	0	0	0	0	0	0	0	0	0	0	0	0	0	0	0	0	0	0		0				0
7	15+ years ago	0	1	0	0	0	0	0	0	0	0	0	1	0	0	0	1	0	0	0	0	0	0	0	0	0	0	0	0	0	0	0	0	0	0	0	0	0	0	0	0	0	0		0				0
6	2 years ago	0	1	0	0	0	0	0	0	0	0	0	1	0	0	0	1	0	0	0	0	0	0	0	0	0	0	0	0	0	0	0	0	0	0	0	0	0	0	0	0	0	0		0				0
7	1 year ago	0	1	0	0	0	0	0	0	0	0	0	1	0	0	0	1	0	0	0	0	0	0	0	0	0	0	0	0	0	0	0	0	0	0	0	0	0	0	0	0	0	0		0				0
7	Less than 6 months ago	0	1	0	0	0	0	0	0	0	0	0	0	0	1	0	1	0	0	0	0	0	0	0	1
7	5-10 years ago	0	0	0	0	1	0	0	0	0	0	0	1	0	0	0	1	0	0	0	0	0	0	0	1	0	0	0	14850	0	0	0	0	0	0	0	0	0	0	0	0	0	14850		14850				0
10	Less than 6 months ago	0	1	0	0	0	0	0	0	0	0	0	1	0	0	0	1	0	0	0	0	0	0	0	0
3	15+ years ago	0	1	0	0	0	0	0	0	0	0	0	1	0	0	0	1	0	0	0	0	0	0	0	0	0	0	0	0	0	0	0	0	0	0	0	0	0	0	0	0	0	0		0				0
3	2 years ago	0	1	0	0	0	0	0	0	0	0	0	1	0	0	0	1	0	0	0	0	0	0	0	0	0	0	0	0	0	0	0	0	0	0	0	0	0	0	0	0	0	0		0				0
9	1 year ago	0	1	0	0	0	0	0	0	0	0	0	1	0	0	0	1	0	0	0	0	0	0	0	0	0	0	0	0	0	0	0	0	0	0	0	0	0	0	0	0	0	0		0				0
7	Greater than 6 months ago	0	1	0	0	0	0	0	0	0	0	0	1	0	0	0	0	0	1	0	0	0	0	0	1	0	0	0	0	0	0	0	0	0	0	0	0	7480	0	0	0	0	7480		0				7480
5	Less than 6 months ago	0	1	0	0	0	0	0	0	0	0	0	1	0	0	0	1	0	0	0	0	0	0	0	0
5	15+ years ago	0	1	0	0	0	0	0	0	0	0	0	1	0	0	0	1	0	0	0	0	0	0	0	0	0	0	0	0	0	0	0	0	0	0	0	0	0	0	0	0	0	0		0				0
10	5-10 years ago	0	1	0	0	0	0	0	0	0	0	0	1	0	0	0	1	0	0	0	0	0	0	0	0	0	0	0	0	0	0	0	0	0	0	0	0	0	0	0	0	0	0		0				0
3	5-10 years ago	0	1	0	0	0	0	0	0	0	0	0	1	0	0	0	1	0	0	0	0	0	0	0	0	0	0	0	0	0	0	0	0	0	0	0	0	0	0	0	0	0	0		0				0
10	15+ years ago	1	0	0	0	1	0	0	0	0	0	0	1	0	0	0	1	0	0	0	0	0	0	0	2	25048	0	0	14850	0	0	0	0	0	0	0	0	0	0	0	0	0	39898		39898				0
10	Greater than 6 months ago	0	1	0	0	0	0	0	0	0	0	0	1	0	0	0	1	0	0	0	0	0	0	0	0	0	0	0	0	0	0	0	0	0	0	0	0	0	0	0	0	0	0		0				0
9	Less than 6 months ago	0	1	0	0	0	0	0	0	0	0	0	1	0	0	0	0	0	1	0	0	0	0	0	1
3	15+ years ago	0	0	0	1	0	0	0	0	0	0	0	1	0	0	0	0	0	0	0	1	0	0	0	2	0	0	8586	0	0	0	0	0	0	0	0	0	0	0	11246	0	0	19832		8586				11246
4	5 years ago	0	1	0	0	0	0	0	0	0	0	0	1	0	0	0	1	0	0	0	0	0	0	0	0	0	0	0	0	0	0	0	0	0	0	0	0	0	0	0	0	0	0		0				0
10	1 year ago	0	1	0	0	0	0	0	0	0	0	0	1	0	0	0	1	0	0	0	0	0	0	0	0	0	0	0	0	0	0	0	0	0	0	0	0	0	0	0	0	0	0		0				0
8	Less than 6 months ago	0	1	0	0	0	0	0	0	0	0	0	1	0	0	0	1	0	0	0	0	0	0	0	0
7	2 years ago	0	1	0	0	0	0	0	0	0	0	0	1	0	0	0	1	0	0	0	0	0	0	0	0	0	0	0	0	0	0	0	0	0	0	0	0	0	0	0	0	0	0		0				0
5	1 year ago	0	0	0	0	0	0	0	1	0	0	0	1	0	0	0	1	0	0	0	0	0	0	0	1	0	0	0	0	0	0	19231	0	0	0	0	0	0	0	0	0	0	19231		19231				0
	3 years ago	0	1	0	0	0	0	0	0	0	0	0	1	0	0	0	1	0	0	0	0	0	0	0	0	0	0	0	0	0	0	0	0	0	0	0	0	0	0	0	0	0	0		0				0
7	10-15 years ago	1	0	1	0	0	0	1	0	0	0	0	1	0	0	0	1	0	0	0	0	0	0	0	3	25048	12520	0	0	0	13719	0	0	0	0	0	0	0	0	0	0	0	51287		51287				0
10	Greater than 6 months ago	0	1	0	0	0	0	0	0	0	0	0	1	0	0	0	1	0	0	0	0	0	0	0	0	0	0	0	0	0	0	0	0	0	0	0	0	0	0	0	0	0	0		0				0
8	5-10 years ago	0	1	0	0	0	0	0	0	0	0	0	1	0	0	0	1	0	0	0	0	0	0	0	0	0	0	0	0	0	0	0	0	0	0	0	0	0	0	0	0	0	0		0				0
0		0	1	0	0	0	0	0	0	0	0	0	1	0	0	0	1	0	0	0	0	0	0	0	0
10	2 years ago	0	1	0	0	0	0	0	0	0	0	0	1	0	0	0	1	0	0	0	0	0	0	0	0	0	0	0	0	0	0	0	0	0	0	0	0	0	0	0	0	0	0		0				0
8	5-10 years ago	0	1	0	0	0	0	0	0	0	0	0	1	0	0	0	0	0	0	1	0	0	0	0	1	0	0	0	0	0	0	0	0	0	0	0	0	0	14655	0	0	0	14655		0				14655
		0	1	0	0	0	0	0	0	0	0	0	1	0	0	0	1	0	0	0	0	0	0	0	0
6	5-10 years ago	0	1	0	0	0	0	0	0	0	0	0	1	0	0	0	1	0	0	0	0	0	0	0	0	0	0	0	0	0	0	0	0	0	0	0	0	0	0	0	0	0	0		0				0
9	1 year ago	0	1	0	0	0	0	0	0	0	0	0	1	0	0	0	1	0	0	0	0	0	0	0	0	0	0	0	0	0	0	0	0	0	0	0	0	0	0	0	0	0	0		0				0
8	1 year ago	0	1	0	0	0	0	0	0	0	0	0	1	0	0	0	1	0	0	0	0	0	0	0	0	0	0	0	0	0	0	0	0	0	0	0	0	0	0	0	0	0	0		0				0
10	10-15 years ago	0	1	0	0	0	0	0	0	0	0	0	1	0	0	0	1	0	0	0	0	0	0	0	0	0	0	0	0	0	0	0	0	0	0	0	0	0	0	0	0	0	0		0				0
6	1 year ago	0	1	0	0	0	0	0	0	0	0	0	1	0	0	0	1	0	0	0	0	0	0	0	0	0	0	0	0	0	0	0	0	0	0	0	0	0	0	0	0	0	0		0				0
0		0	1	0	0	0	0	0	0	0	0	0	1	0	0	0	1	0	0	0	0	0	0	0	0
4	Less than 6 months ago	0	1	0	0	0	0	0	0	0	0	0	1	0	0	0	0	0	0	0	1	0	0	0	1
10	10-15 years ago	0	1	0	0	0	0	0	0	0	0	0	1	0	0	0	1	0	0	0	0	0	0	0	0	0	0	0	0	0	0	0	0	0	0	0	0	0	0	0	0	0	0		0				0
8	2 years ago	0	1	0	0	0	0	0	0	0	0	0	1	0	0	0	1	0	0	0	0	0	0	0	0	0	0	0	0	0	0	0	0	0	0	0	0	0	0	0	0	0	0		0				0
8	Less than 6 months ago	0	1	0	0	0	0	0	0	0	0	0	1	0	0	0	1	0	0	0	0	0	0	0	0
		0	1	0	0	0	0	0	0	0	0	0	1	0	0	0	1	0	0	0	0	0	0	0	0
9	15+ years ago	1	0	1	0	1	0	0	0	0	0	0	1	0	0	0	0	0	1	0	0	0	0	0	4	25048	12520	0	14850	0	0	0	0	0	0	0	0	7480	0	0	0	0	59898		52418				7480
8	5-10 years ago	0	1	0	0	0	0	0	0	0	0	0	1	0	0	0	1	0	0	0	0	0	0	0	0	0	0	0	0	0	0	0	0	0	0	0	0	0	0	0	0	0	0		0				0
9	Less than 6 months ago	0	1	0	0	0	0	0	0	0	0	0	1	0	0	0	1	0	0	0	0	0	0	0	0
6	Less than 6 months ago	0	1	0	0	0	0	0	0	0	0	0	1	0	0	0	1	0	0	0	0	0	0	0	0
10	10-15 years ago	0	1	0	0	0	0	0	0	0	0	0	1	0	0	0	1	0	0	0	0	0	0	0	0	0	0	0	0	0	0	0	0	0	0	0	0	0	0	0	0	0	0		0				0
10	15+ years ago	1	0	0	0	0	0	0	0	0	0	0	1	0	0	0	1	0	0	0	0	0	0	0	1	25048	0	0	0	0	0	0	0	0	0	0	0	0	0	0	0	0	25048		25048				0
8	10-15 years ago	0	1	0	0	0	0	0	0	0	0	0	1	0	0	0	1	0	0	0	0	0	0	0	0	0	0	0	0	0	0	0	0	0	0	0	0	0	0	0	0	0	0		0				0
5	1 year ago	0	1	0	0	0	0	0	0	0	0	0	1	0	0	0	1	0	0	0	0	0	0	0	0	0	0	0	0	0	0	0	0	0	0	0	0	0	0	0	0	0	0		0				0
8	Less than 6 months ago	0	1	0	0	0	0	0	0	0	0	0	1	0	0	0	1	0	0	0	0	0	0	0	0
5	Greater than 6 months ago	0	1	0	0	0	0	0	0	0	0	0	1	0	0	0	1	0	0	0	0	0	0	0	0	0	0	0	0	0	0	0	0	0	0	0	0	0	0	0	0	0	0		0				0
7	15+ years ago	1	0	1	1	1	0	1	0	0	0	0	1	0	0	0	0	0	0	0	0	0	1	0	6	25048	12520	8586	14850	0	13719	0	0	0	0	0	0	0	0	0	0	18559	93282		74723				18559
7	5-10 years ago	0	1	0	0	0	0	0	0	0	0	0	1	0	0	0	0	0	0	0	0	0	0	1	0	0	0	0	0	0	0	0	0	0	0	0	0	0	0	0	0	0	0		0				0
8	1 year ago	0	1	0	0	0	0	0	0	0	0	0	1	0	0	0	1	0	0	0	0	0	0	0	0	0	0	0	0	0	0	0	0	0	0	0	0	0	0	0	0	0	0		0				0
8	Greater than 6 months ago	0	1	0	0	0	0	0	0	0	0	0	1	0	0	0	1	0	0	0	0	0	0	0	0	0	0	0	0	0	0	0	0	0	0	0	0	0	0	0	0	0	0		0				0
0	1 year ago	0	1	0	0	0	0	0	0	0	0	0	1	0	0	0	1	0	0	0	0	0	0	0	0	0	0	0	0	0	0	0	0	0	0	0	0	0	0	0	0	0	0		0				0
7	5 years ago	0	1	0	0	0	0	0	0	0	0	0	1	0	0	0	1	0	0	0	0	0	0	0	0	0	0	0	0	0	0	0	0	0	0	0	0	0	0	0	0	0	0		0				0
8	10-15 years ago	0	1	0	0	0	0	0	0	0	0	0	1	0	0	0	0	0	0	0	0	0	0	1	0	0	0	0	0	0	0	0	0	0	0	0	0	0	0	0	0	0	0		0				0
4	5-10 years ago	0	1	0	0	0	0	0	0	0	0	0	1	0	0	0	1	0	0	0	0	0	0	0	0	0	0	0	0	0	0	0	0	0	0	0	0	0	0	0	0	0	0		0				0
8	1 year ago	0	1	0	0	0	0	0	0	0	0	0	1	0	0	0	1	0	0	0	0	0	0	0	0	0	0	0	0	0	0	0	0	0	0	0	0	0	0	0	0	0	0		0				0
2	2 years ago	0	1	0	0	0	0	0	0	0	0	0	1	0	0	0	1	0	0	0	0	0	0	0	0	0	0	0	0	0	0	0	0	0	0	0	0	0	0	0	0	0	0		0				0
2	1 year ago	0	1	0	0	0	0	0	0	0	0	0	1	0	0	0	1	0	0	0	0	0	0	0	0	0	0	0	0	0	0	0	0	0	0	0	0	0	0	0	0	0	0		0				0
8	3 years ago	0	0	0	0	1	0	0	0	0	0	0	1	0	0	0	0	0	0	0	0	0	1	0	2	0	0	0	14850	0	0	0	0	0	0	0	0	0	0	0	0	18559	33409		14850				18559
9	10-15 years ago	0	0	0	0	1	0	0	0	0	0	0	1	0	0	0	1	0	0	0	0	0	0	0	1	0	0	0	14850	0	0	0	0	0	0	0	0	0	0	0	0	0	14850		14850				0
6	5-10 years ago	0	1	0	0	0	0	0	0	0	0	0	1	0	0	0	0	0	0	0	1	0	0	0	1	0	0	0	0	0	0	0	0	0	0	0	0	0	0	11246	0	0	11246		0				11246
7	Greater than 6 months ago	1	0	1	0	0	0	0	0	0	0	0	1	0	0	0	1	0	0	0	0	0	0	0	2	25048	12520	0	0	0	0	0	0	0	0	0	0	0	0	0	0	0	37568		37568				0
3	Less than 6 months ago	0	1	0	0	0	0	0	0	0	0	0	1	0	0	0	1	0	0	0	0	0	0	0	0
3	Less than 6 months ago	0	1	0	0	0	0	0	0	0	0	0	1	0	0	0	1	0	0	0	0	0	0	0	0
6	10-15 years ago	0	1	0	0	0	0	0	0	0	0	0	1	0	0	0	1	0	0	0	0	0	0	0	0	0	0	0	0	0	0	0	0	0	0	0	0	0	0	0	0	0	0		0				0
10	5-10 years ago	0	1	0	0	0	0	0	0	0	0	0	1	0	0	0	1	0	0	0	0	0	0	0	0	0	0	0	0	0	0	0	0	0	0	0	0	0	0	0	0	0	0		0				0
8	10-15 years ago	0	1	0	0	0	0	0	0	0	0	0	1	0	0	0	1	0	0	0	0	0	0	0	0	0	0	0	0	0	0	0	0	0	0	0	0	0	0	0	0	0	0		0				0
8	10-15 years ago	0	0	0	0	1	1	0	0	0	0	0	1	0	0	0	1	0	0	0	0	0	0	0	2	0	0	0	14850	16730	0	0	0	0	0	0	0	0	0	0	0	0	31580		31580				0
1	2 years ago	0	1	0	0	0	0	0	0	0	0	0	1	0	0	0	1	0	0	0	0	0	0	0	0	0	0	0	0	0	0	0	0	0	0	0	0	0	0	0	0	0	0		0				0
9	10-15 years ago	0	1	0	0	0	0	0	0	0	0	0	1	0	0	0	1	0	0	0	0	0	0	0	0	0	0	0	0	0	0	0	0	0	0	0	0	0	0	0	0	0	0		0				0
8	5 years ago	0	1	0	0	0	0	0	0	0	0	0	1	0	0	0	1	0	0	0	0	0	0	0	0	0	0	0	0	0	0	0	0	0	0	0	0	0	0	0	0	0	0		0				0
8	3 years ago	0	0	0	0	0	1	0	0	0	0	0	1	0	0	0	1	0	0	0	0	0	0	0	1	0	0	0	0	16730	0	0	0	0	0	0	0	0	0	0	0	0	16730		16730				0
5	5 years ago	0	1	0	0	0	0	0	0	0	0	0	1	0	0	0	0	0	0	1	0	0	0	0	1	0	0	0	0	0	0	0	0	0	0	0	0	0	14655	0	0	0	14655		0				14655
10	1 year ago	0	1	0	0	0	0	0	0	0	0	0	1	0	0	0	1	0	0	0	0	0	0	0	0	0	0	0	0	0	0	0	0	0	0	0	0	0	0	0	0	0	0		0				0
5	10-15 years ago	0	0	0	0	0	0	0	1	0	0	0	1	0	0	0	1	0	0	0	0	0	0	0	1	0	0	0	0	0	0	19231	0	0	0	0	0	0	0	0	0	0	19231		19231				0
9	5-10 years ago	0	1	0	0	0	0	0	0	0	0	0	1	0	0	0	1	0	0	0	0	0	0	0	0	0	0	0	0	0	0	0	0	0	0	0	0	0	0	0	0	0	0		0				0
5	Less than 6 months ago	0	1	0	0	0	0	0	0	0	0	0	1	0	0	0	1	0	0	0	0	0	0	0	0
		0	1	0	0	0	0	0	0	0	0	0	1	0	0	0	1	0	0	0	0	0	0	0	0
9	1 year ago	0	1	0	0	0	0	0	0	0	0	0	1	0	0	0	1	0	0	0	0	0	0	0	0	0	0	0	0	0	0	0	0	0	0	0	0	0	0	0	0	0	0		0				0
5	1 year ago	0	1	0	0	0	0	0	0	0	0	0	1	0	0	0	1	0	0	0	0	0	0	0	0	0	0	0	0	0	0	0	0	0	0	0	0	0	0	0	0	0	0		0				0
9	5-10 years ago	0	1	0	0	0	0	0	0	0	0	0	1	0	0	0	1	0	0	0	0	0	0	0	0	0	0	0	0	0	0	0	0	0	0	0	0	0	0	0	0	0	0		0				0
5	5 years ago	0	1	0	0	0	0	0	0	0	0	0	1	0	0	0	1	0	0	0	0	0	0	0	0	0	0	0	0	0	0	0	0	0	0	0	0	0	0	0	0	0	0		0				0
7	Less than 6 months ago	0	0	0	0	0	0	0	0	0	1	0	1	0	0	0	1	0	0	0	0	0	0	0	1
6	2 years ago	0	1	0	0	0	0	0	0	0	0	0	1	0	0	0	1	0	0	0	0	0	0	0	0	0	0	0	0	0	0	0	0	0	0	0	0	0	0	0	0	0	0		0				0
8	Less than 6 months ago	1	0	0	0	0	0	0	0	0	0	0	1	0	0	0	1	0	0	0	0	0	0	0	1
		0	1	0	0	0	0	0	0	0	0	0	1	0	0	0	1	0	0	0	0	0	0	0	0
9	Less than 6 months ago	1	0	0	0	1	0	0	0	0	0	0	1	0	0	0	1	0	0	0	0	0	0	0	2
3	Greater than 6 months ago	0	1	0	0	0	0	0	0	0	0	0	1	0	0	0	1	0	0	0	0	0	0	0	0	0	0	0	0	0	0	0	0	0	0	0	0	0	0	0	0	0	0		0				0
0	10-15 years ago	0	1	0	0	0	0	0	0	0	0	0	1	0	0	0	1	0	0	0	0	0	0	0	0	0	0	0	0	0	0	0	0	0	0	0	0	0	0	0	0	0	0		0				0
3	Less than 6 months ago	0	1	0	0	0	0	0	0	0	0	0	1	0	0	0	1	0	0	0	0	0	0	0	0
8	1 year ago	0	0	0	0	0	1	0	0	0	0	0	1	0	0	0	1	0	0	0	0	0	0	0	1	0	0	0	0	16730	0	0	0	0	0	0	0	0	0	0	0	0	16730		16730				0
6	5 years ago	0	1	0	0	0	0	0	0	0	0	0	1	0	0	0	0	0	0	0	0	0	0	1	0	0	0	0	0	0	0	0	0	0	0	0	0	0	0	0	0	0	0		0				0
7	1 year ago	0	1	0	0	0	0	0	0	0	0	0	1	0	0	0	1	0	0	0	0	0	0	0	0	0	0	0	0	0	0	0	0	0	0	0	0	0	0	0	0	0	0		0				0
8	5-10 years ago	0	1	0	0	0	0	0	0	0	0	0	1	0	0	0	1	0	0	0	0	0	0	0	0	0	0	0	0	0	0	0	0	0	0	0	0	0	0	0	0	0	0		0				0
6	2 years ago	0	1	0	0	0	0	0	0	0	0	0	1	0	0	0	1	0	0	0	0	0	0	0	0	0	0	0	0	0	0	0	0	0	0	0	0	0	0	0	0	0	0		0				0
8	2 years ago	0	0	1	0	0	0	0	0	0	0	0	1	0	0	0	1	0	0	0	0	0	0	0	1	0	12520	0	0	0	0	0	0	0	0	0	0	0	0	0	0	0	12520		12520				0
8	3 years ago	0	0	0	0	1	0	0	0	0	0	0	1	0	0	0	1	0	0	0	0	0	0	0	1	0	0	0	14850	0	0	0	0	0	0	0	0	0	0	0	0	0	14850		14850				0
8	5-10 years ago	0	1	0	0	0	0	0	0	0	0	0	1	0	0	0	1	0	0	0	0	0	0	0	0	0	0	0	0	0	0	0	0	0	0	0	0	0	0	0	0	0	0		0				0
6		0	1	0	0	0	0	0	0	0	0	0	1	0	0	0	1	0	0	0	0	0	0	0	0
8	15+ years ago	1	0	0	0	0	0	0	0	0	0	0	1	0	0	0	1	0	0	0	0	0	0	0	1	25048	0	0	0	0	0	0	0	0	0	0	0	0	0	0	0	0	25048		25048				0
8	5 years ago	0	0	0	1	1	0	0	0	0	0	0	1	0	0	0	0	0	0	0	0	1	0	0	3	0	0	8586	14850	0	0	0	0	0	0	0	0	0	0	0	6685	0	30121		23436				6685
4	5-10 years ago	0	1	0	0	0	0	0	0	0	0	0	1	0	0	0	1	0	0	0	0	0	0	0	0	0	0	0	0	0	0	0	0	0	0	0	0	0	0	0	0	0	0		0				0
2	5-10 years ago	0	1	0	0	0	0	0	0	0	0	0	1	0	0	0	1	0	0	0	0	0	0	0	0	0	0	0	0	0	0	0	0	0	0	0	0	0	0	0	0	0	0		0				0
8	5-10 years ago	0	1	0	0	0	0	0	0	0	0	0	1	0	0	0	1	0	0	0	0	0	0	0	0	0	0	0	0	0	0	0	0	0	0	0	0	0	0	0	0	0	0		0				0
10	15+ years ago	0	1	0	0	0	0	0	0	0	0	0	1	0	0	0	1	0	0	0	0	0	0	0	0	0	0	0	0	0	0	0	0	0	0	0	0	0	0	0	0	0	0		0				0
9	5-10 years ago	0	1	0	0	0	0	0	0	0	0	0	1	0	0	0	1	0	0	0	0	0	0	0	0	0	0	0	0	0	0	0	0	0	0	0	0	0	0	0	0	0	0		0				0
9	2 years ago	0	1	0	0	0	0	0	0	0	0	0	1	0	0	0	1	0	0	0	0	0	0	0	0	0	0	0	0	0	0	0	0	0	0	0	0	0	0	0	0	0	0		0				0
8	3 years ago	0	1	0	0	0	0	0	0	0	0	0	1	0	0	0	1	0	0	0	0	0	0	0	0	0	0	0	0	0	0	0	0	0	0	0	0	0	0	0	0	0	0		0				0
10	2 years ago	0	1	0	0	0	0	0	0	0	0	0	1	0	0	0	0	0	0	0	0	0	0	1	0	0	0	0	0	0	0	0	0	0	0	0	0	0	0	0	0	0	0		0				0
9	15+ years ago	0	0	0	1	0	0	0	0	0	0	0	1	0	0	0	1	0	0	0	0	0	0	0	1	0	0	8586	0	0	0	0	0	0	0	0	0	0	0	0	0	0	8586		8586				0
6	3 years ago	0	1	0	0	0	0	0	0	0	0	0	1	0	0	0	1	0	0	0	0	0	0	0	0	0	0	0	0	0	0	0	0	0	0	0	0	0	0	0	0	0	0		0				0
8	3 years ago	0	1	0	0	0	0	0	0	0	0	0	1	0	0	0	1	0	0	0	0	0	0	0	0	0	0	0	0	0	0	0	0	0	0	0	0	0	0	0	0	0	0		0				0
9	10-15 years ago	0	1	0	0	0	0	0	0	0	0	0	1	0	0	0	1	0	0	0	0	0	0	0	0	0	0	0	0	0	0	0	0	0	0	0	0	0	0	0	0	0	0		0				0
10	5-10 years ago	0	1	0	0	0	0	0	0	0	0	0	1	0	0	0	0	0	0	0	0	0	0	1	0	0	0	0	0	0	0	0	0	0	0	0	0	0	0	0	0	0	0		0				0
7	5-10 years ago	0	0	0	0	1	0	0	0	0	0	0	1	0	0	0	1	0	0	0	0	0	0	0	1	0	0	0	14850	0	0	0	0	0	0	0	0	0	0	0	0	0	14850		14850				0
7	Less than 6 months ago	0	1	0	0	0	0	0	0	0	0	0	0	0	0	1	1	0	0	0	0	0	0	0	0
10	10-15 years ago	0	1	0	0	0	0	0	0	0	0	0	1	0	0	0	1	0	0	0	0	0	0	0	0	0	0	0	0	0	0	0	0	0	0	0	0	0	0	0	0	0	0		0				0
	5-10 years ago	0	1	0	0	0	0	0	0	0	0	0	0	0	0	1	1	0	0	0	0	0	0	0	0	0	0	0	0	0	0	0	0	0	0	0	0	0	0	0	0	0	0		0				0
7	10-15 years ago	0	1	0	0	0	0	0	0	0	0	0	1	0	0	0	1	0	0	0	0	0	0	0	0	0	0	0	0	0	0	0	0	0	0	0	0	0	0	0	0	0	0		0				0
8	1 year ago	0	1	0	0	0	0	0	0	0	0	0	1	0	0	0	1	0	0	0	0	0	0	0	0	0	0	0	0	0	0	0	0	0	0	0	0	0	0	0	0	0	0		0				0
3	3 years ago	0	1	0	0	0	0	0	0	0	0	0	1	0	0	0	1	0	0	0	0	0	0	0	0	0	0	0	0	0	0	0	0	0	0	0	0	0	0	0	0	0	0		0				0
10	5-10 years ago	0	1	0	0	0	0	0	0	0	0	0	1	0	0	0	1	0	0	0	0	0	0	0	0	0	0	0	0	0	0	0	0	0	0	0	0	0	0	0	0	0	0		0				0
5	15+ years ago	0	1	0	0	0	0	0	0	0	0	0	1	0	0	0	1	0	0	0	0	0	0	0	0	0	0	0	0	0	0	0	0	0	0	0	0	0	0	0	0	0	0		0				0
7	5 years ago	0	1	0	0	0	0	0	0	0	0	0	1	0	0	0	0	1	0	0	0	0	0	0	1	0	0	0	0	0	0	0	0	0	0	0	29721	0	0	0	0	0	29721		0				29721
7	5-10 years ago	0	0	0	1	1	0	0	0	0	0	0	1	0	0	0	1	0	0	0	0	0	0	0	2	0	0	8586	14850	0	0	0	0	0	0	0	0	0	0	0	0	0	23436		23436				0
10	Greater than 6 months ago	0	0	0	0	0	1	0	0	0	0	0	1	0	0	0	1	0	0	0	0	0	0	0	1	0	0	0	0	16730	0	0	0	0	0	0	0	0	0	0	0	0	16730		16730				0
5	4 years ago	0	1	0	0	0	0	0	0	0	0	0	1	0	0	0	1	0	0	0	0	0	0	0	0	0	0	0	0	0	0	0	0	0	0	0	0	0	0	0	0	0	0		0				0
7	1 year ago	0	1	0	0	0	0	0	0	0	0	0	1	0	0	0	1	0	0	0	0	0	0	0	0	0	0	0	0	0	0	0	0	0	0	0	0	0	0	0	0	0	0		0				0
9	5-10 years ago	1	0	0	1	0	1	0	0	0	0	0	1	0	0	0	0	0	1	0	0	0	0	0	4	25048	0	8586	0	16730	0	0	0	0	0	0	0	7480	0	0	0	0	57844		50364				7480
7	Less than 6 months ago	0	1	0	0	0	0	0	0	0	0	0	1	0	0	0	1	0	0	0	0	0	0	0	0
1	Less than 6 months ago	0	1	0	0	0	0	0	0	0	0	0	1	0	0	0	1	0	0	0	0	0	0	0	0
7	10-15 years ago	0	0	1	1	0	0	0	0	0	0	0	1	0	0	0	1	0	0	0	0	0	0	0	2	0	12520	8586	0	0	0	0	0	0	0	0	0	0	0	0	0	0	21106		21106				0
6	1 year ago	1	0	0	0	0	0	0	0	0	0	0	1	0	0	0	1	0	0	0	0	0	0	0	1	25048	0	0	0	0	0	0	0	0	0	0	0	0	0	0	0	0	25048		25048				0
6	2 years ago	0	1	0	0	0	0	0	0	0	0	0	1	0	0	0	0	0	0	0	1	0	0	0	1	0	0	0	0	0	0	0	0	0	0	0	0	0	0	11246	0	0	11246		0				11246
2	15+ years ago	1	0	0	0	0	0	0	0	0	0	0	1	0	0	0	1	0	0	0	0	0	0	0	1	25048	0	0	0	0	0	0	0	0	0	0	0	0	0	0	0	0	25048		25048				0
10	Greater than 6 months ago	1	0	1	0	0	0	0	1	0	0	0	1	0	0	0	1	0	0	0	0	0	0	0	3	25048	12520	0	0	0	0	19231	0	0	0	0	0	0	0	0	0	0	56799		56799				0
6	1 year ago	0	1	0	0	0	0	0	0	0	0	0	1	0	0	0	1	0	0	0	0	0	0	0	0	0	0	0	0	0	0	0	0	0	0	0	0	0	0	0	0	0	0		0				0
8	5-10 years ago	0	1	0	0	0	0	0	0	0	0	0	1	0	0	0	0	1	0	0	0	0	0	0	1	0	0	0	0	0	0	0	0	0	0	0	29721	0	0	0	0	0	29721		0				29721
10	5-10 years ago	0	1	0	0	0	0	0	0	0	0	0	1	0	0	0	1	0	0	0	0	0	0	0	0	0	0	0	0	0	0	0	0	0	0	0	0	0	0	0	0	0	0		0				0
8	Greater than 6 months ago	0	1	0	0	0	0	0	0	0	0	0	1	0	0	0	1	0	0	0	0	0	0	0	0	0	0	0	0	0	0	0	0	0	0	0	0	0	0	0	0	0	0		0				0
9	2 years ago	0	1	0	0	0	0	0	0	0	0	0	1	0	0	0	1	0	0	0	0	0	0	0	0	0	0	0	0	0	0	0	0	0	0	0	0	0	0	0	0	0	0		0				0
6	2 years ago	0	1	0	0	0	0	0	0	0	0	0	1	0	0	0	1	0	0	0	0	0	0	0	0	0	0	0	0	0	0	0	0	0	0	0	0	0	0	0	0	0	0		0				0
4	1 year ago	0	1	0	0	0	0	0	0	0	0	0	1	0	0	0	1	0	0	0	0	0	0	0	0	0	0	0	0	0	0	0	0	0	0	0	0	0	0	0	0	0	0		0				0
9	10-15 years ago	0	1	0	0	0	0	0	0	0	0	0	1	0	0	0	1	0	0	0	0	0	0	0	0	0	0	0	0	0	0	0	0	0	0	0	0	0	0	0	0	0	0		0				0
6	10-15 years ago	1	0	1	1	0	0	0	0	0	0	0	1	0	0	0	1	0	0	0	0	0	0	0	3	25048	12520	8586	0	0	0	0	0	0	0	0	0	0	0	0	0	0	46154		46154				0
10	15+ years ago	0	1	0	0	0	0	0	0	0	0	0	1	0	0	0	1	0	0	0	0	0	0	0	0	0	0	0	0	0	0	0	0	0	0	0	0	0	0	0	0	0	0		0				0
10	5 years ago	0	1	0	0	0	0	0	0	0	0	0	1	0	0	0	1	0	0	0	0	0	0	0	0	0	0	0	0	0	0	0	0	0	0	0	0	0	0	0	0	0	0		0				0
8	2 years ago	0	1	0	0	0	0	0	0	0	0	0	1	0	0	0	1	0	0	0	0	0	0	0	0	0	0	0	0	0	0	0	0	0	0	0	0	0	0	0	0	0	0		0				0
3	10-15 years ago	0	1	0	0	0	0	0	0	0	0	0	1	0	0	0	1	0	0	0	0	0	0	0	0	0	0	0	0	0	0	0	0	0	0	0	0	0	0	0	0	0	0		0				0
6	15+ years ago	0	1	0	0	0	0	0	0	0	0	0	1	0	0	0	1	0	0	0	0	0	0	0	0	0	0	0	0	0	0	0	0	0	0	0	0	0	0	0	0	0	0		0				0
7	5-10 years ago	0	1	0	0	0	0	0	0	0	0	0	1	0	0	0	1	0	0	0	0	0	0	0	0	0	0	0	0	0	0	0	0	0	0	0	0	0	0	0	0	0	0		0				0
9	5-10 years ago	0	1	0	0	0	0	0	0	0	0	0	1	0	0	0	0	0	0	0	1	0	0	0	1	0	0	0	0	0	0	0	0	0	0	0	0	0	0	11246	0	0	11246		0				11246
7	2 years ago	0	1	0	0	0	0	0	0	0	0	0	1	0	0	0	1	0	0	0	0	0	0	0	0	0	0	0	0	0	0	0	0	0	0	0	0	0	0	0	0	0	0		0				0
8	15+ years ago	0	1	0	0	0	0	0	0	0	0	0	1	0	0	0	1	0	0	0	0	0	0	0	0	0	0	0	0	0	0	0	0	0	0	0	0	0	0	0	0	0	0		0				0
8	2 years ago	0	0	0	0	0	1	0	0	0	0	0	1	0	0	0	1	0	0	0	0	0	0	0	1	0	0	0	0	16730	0	0	0	0	0	0	0	0	0	0	0	0	16730		16730				0
10	1 year ago	1	0	0	0	0	0	0	0	0	0	0	1	0	0	0	1	0	0	0	0	0	0	0	1	25048	0	0	0	0	0	0	0	0	0	0	0	0	0	0	0	0	25048		25048				0
7	Less than 6 months ago	0	0	0	1	1	0	0	0	0	0	0	1	0	0	0	1	0	0	0	0	0	0	0	2
6	Greater than 6 months ago	0	1	0	0	0	0	0	0	0	0	0	1	0	0	0	1	0	0	0	0	0	0	0	0	0	0	0	0	0	0	0	0	0	0	0	0	0	0	0	0	0	0		0				0
10	Greater than 6 months ago	1	0	0	0	0	0	0	0	0	0	0	1	0	0	0	0	0	0	0	1	0	0	0	2	25048	0	0	0	0	0	0	0	0	0	0	0	0	0	11246	0	0	36294		25048				11246
7	10-15 years ago	1	0	0	0	0	0	0	0	0	1	0	1	0	0	0	0	0	1	0	0	0	0	0	3	25048	0	0	0	0	0	0	0	11118	0	0	0	7480	0	0	0	0	43646		36166				7480
7	1 year ago	0	1	0	0	0	0	0	0	0	0	0	1	0	0	0	1	0	0	0	0	0	0	0	0	0	0	0	0	0	0	0	0	0	0	0	0	0	0	0	0	0	0		0				0
8	15+ years ago	0	0	0	1	0	0	0	0	0	0	0	1	0	0	0	1	0	0	0	0	0	0	0	1	0	0	8586	0	0	0	0	0	0	0	0	0	0	0	0	0	0	8586		8586				0
10	2 years ago	0	1	0	0	0	0	0	0	0	0	0	1	0	0	0	1	0	0	0	0	0	0	0	0	0	0	0	0	0	0	0	0	0	0	0	0	0	0	0	0	0	0		0				0
6	10-15 years ago	0	0	0	0	1	0	0	0	0	0	0	1	0	0	0	1	0	0	0	0	0	0	0	1	0	0	0	14850	0	0	0	0	0	0	0	0	0	0	0	0	0	14850		14850				0
4	3 years ago	0	1	0	0	0	0	0	0	0	0	0	1	0	0	0	1	0	0	0	0	0	0	0	0	0	0	0	0	0	0	0	0	0	0	0	0	0	0	0	0	0	0		0				0
8	Greater than 6 months ago	0	1	0	0	0	0	0	0	0	0	0	1	0	0	0	1	0	0	0	0	0	0	0	0	0	0	0	0	0	0	0	0	0	0	0	0	0	0	0	0	0	0		0				0
		0	1	0	0	0	0	0	0	0	0	0	1	0	0	0	1	0	0	0	0	0	0	0	0
6	2 years ago	0	1	0	0	0	0	0	0	0	0	0	1	0	0	0	1	0	0	0	0	0	0	0	0	0	0	0	0	0	0	0	0	0	0	0	0	0	0	0	0	0	0		0				0
		0	1	0	0	0	0	0	0	0	0	0	1	0	0	0	0	0	0	0	0	0	1	0	1
0	15+ years ago	0	1	0	0	0	0	0	0	0	0	0	1	0	0	0	1	0	0	0	0	0	0	0	0	0	0	0	0	0	0	0	0	0	0	0	0	0	0	0	0	0	0		0				0
7		0	1	0	0	0	0	0	0	0	0	0	1	0	0	0	1	0	0	0	0	0	0	0	0
10	5-10 years ago	0	1	0	0	0	0	0	0	0	0	0	1	0	0	0	1	0	0	0	0	0	0	0	0	0	0	0	0	0	0	0	0	0	0	0	0	0	0	0	0	0	0		0				0
6	Greater than 6 months ago	0	1	0	0	0	0	0	0	0	0	0	1	0	0	0	1	0	0	0	0	0	0	0	0	0	0	0	0	0	0	0	0	0	0	0	0	0	0	0	0	0	0		0				0
10	15+ years ago	0	1	0	0	0	0	0	0	0	0	0	1	0	0	0	0	0	1	0	0	0	0	0	1	0	0	0	0	0	0	0	0	0	0	0	0	7480	0	0	0	0	7480		0				7480
9	2 years ago	1	0	0	0	0	0	0	0	0	0	0	1	0	0	0	1	0	0	0	0	0	0	0	1	25048	0	0	0	0	0	0	0	0	0	0	0	0	0	0	0	0	25048		25048				0
4	5 years ago	0	1	0	0	0	0	0	0	0	0	0	1	0	0	0	1	0	0	0	0	0	0	0	0	0	0	0	0	0	0	0	0	0	0	0	0	0	0	0	0	0	0		0				0
8	2 years ago	0	1	0	0	0	0	0	0	0	0	0	1	0	0	0	1	0	0	0	0	0	0	0	0	0	0	0	0	0	0	0	0	0	0	0	0	0	0	0	0	0	0		0				0
10	5 years ago	0	1	0	0	0	0	0	0	0	0	0	1	0	0	0	0	0	0	0	0	0	1	0	1	0	0	0	0	0	0	0	0	0	0	0	0	0	0	0	0	18559	18559		0				18559
7	2 years ago	0	1	0	0	0	0	0	0	0	0	0	1	0	0	0	1	0	0	0	0	0	0	0	0	0	0	0	0	0	0	0	0	0	0	0	0	0	0	0	0	0	0		0				0
10	Less than 6 months ago	0	1	0	0	0	0	0	0	0	0	0	1	0	0	0	0	0	1	0	0	0	0	0	1
10	2 years ago	0	1	0	0	0	0	0	0	0	0	0	1	0	0	0	1	0	0	0	0	0	0	0	0	0	0	0	0	0	0	0	0	0	0	0	0	0	0	0	0	0	0		0				0
8	5-10 years ago	0	1	0	0	0	0	0	0	0	0	0	1	0	0	0	1	0	0	0	0	0	0	0	0	0	0	0	0	0	0	0	0	0	0	0	0	0	0	0	0	0	0		0				0
9	5-10 years ago	0	1	0	0	0	0	0	0	0	0	0	1	0	0	0	1	0	0	0	0	0	0	0	0	0	0	0	0	0	0	0	0	0	0	0	0	0	0	0	0	0	0		0				0
1	1 year ago	0	1	0	0	0	0	0	0	0	0	0	1	0	0	0	1	0	0	0	0	0	0	0	0	0	0	0	0	0	0	0	0	0	0	0	0	0	0	0	0	0	0		0				0
	3 years ago	0	1	0	0	0	0	0	0	0	0	0	1	0	0	0	1	0	0	0	0	0	0	0	0	0	0	0	0	0	0	0	0	0	0	0	0	0	0	0	0	0	0		0				0
0	3 years ago	0	0	0	0	0	0	0	0	0	0	1	1	0	0	0	1	0	0	0	0	0	0	0	0	0	0	0	0	0	0	0	0	0	0	0	0	0	0	0	0	0	0		0				0
5	5 years ago	0	1	0	0	0	0	0	0	0	0	0	1	0	0	0	1	0	0	0	0	0	0	0	0	0	0	0	0	0	0	0	0	0	0	0	0	0	0	0	0	0	0		0				0
5	15+ years ago	0	0	1	0	0	0	0	0	0	0	0	1	0	0	0	1	0	0	0	0	0	0	0	1	0	12520	0	0	0	0	0	0	0	0	0	0	0	0	0	0	0	12520		12520				0
8	5-10 years ago	0	1	0	0	0	0	0	0	0	0	0	1	0	0	0	1	0	0	0	0	0	0	0	0	0	0	0	0	0	0	0	0	0	0	0	0	0	0	0	0	0	0		0				0
	10-15 years ago	0	1	0	0	0	0	0	0	0	0	0	1	0	0	0	1	0	0	0	0	0	0	0	0	0	0	0	0	0	0	0	0	0	0	0	0	0	0	0	0	0	0		0				0
3	2 years ago	0	1	0	0	0	0	0	0	0	0	0	1	0	0	0	1	0	0	0	0	0	0	0	0	0	0	0	0	0	0	0	0	0	0	0	0	0	0	0	0	0	0		0				0
10	10-15 years ago	0	0	0	0	1	0	0	1	0	0	0	1	0	0	0	0	0	0	0	0	1	0	0	3	0	0	0	14850	0	0	19231	0	0	0	0	0	0	0	0	6685	0	40766		34081				6685
8	15+ years ago	0	1	0	0	0	0	0	0	0	0	0	1	0	0	0	1	0	0	0	0	0	0	0	0	0	0	0	0	0	0	0	0	0	0	0	0	0	0	0	0	0	0		0				0
8	10-15 years ago	0	1	0	0	0	0	0	0	0	0	0	1	0	0	0	1	0	0	0	0	0	0	0	0	0	0	0	0	0	0	0	0	0	0	0	0	0	0	0	0	0	0		0				0
0	15+ years ago	0	1	0	0	0	0	0	0	0	0	0	1	0	0	0	1	0	0	0	0	0	0	0	0	0	0	0	0	0	0	0	0	0	0	0	0	0	0	0	0	0	0		0				0
10	1 year ago	0	1	0	0	0	0	0	0	0	0	0	1	0	0	0	1	0	0	0	0	0	0	0	0	0	0	0	0	0	0	0	0	0	0	0	0	0	0	0	0	0	0		0				0
4	2 years ago	0	1	0	0	0	0	0	0	0	0	0	1	0	0	0	1	0	0	0	0	0	0	0	0	0	0	0	0	0	0	0	0	0	0	0	0	0	0	0	0	0	0		0				0
7	4 years ago	0	0	0	0	0	0	0	0	0	0	1	1	0	0	0	0	0	0	0	0	0	0	1	0	0	0	0	0	0	0	0	0	0	0	0	0	0	0	0	0	0	0		0				0
7	10-15 years ago	0	1	0	0	0	0	0	0	0	0	0	1	0	0	0	1	0	0	0	0	0	0	0	0	0	0	0	0	0	0	0	0	0	0	0	0	0	0	0	0	0	0		0				0
5	2 years ago	0	1	0	0	0	0	0	0	0	0	0	1	0	0	0	1	0	0	0	0	0	0	0	0	0	0	0	0	0	0	0	0	0	0	0	0	0	0	0	0	0	0		0				0
10	1 year ago	0	1	0	0	0	0	0	0	0	0	0	1	0	0	0	0	0	0	0	1	0	0	0	1	0	0	0	0	0	0	0	0	0	0	0	0	0	0	11246	0	0	11246		0				11246
7	Greater than 6 months ago	0	1	0	0	0	0	0	0	0	0	0	1	0	0	0	1	0	0	0	0	0	0	0	0	0	0	0	0	0	0	0	0	0	0	0	0	0	0	0	0	0	0		0				0
8	2 years ago	0	1	0	0	0	0	0	0	0	0	0	1	0	0	0	1	0	0	0	0	0	0	0	0	0	0	0	0	0	0	0	0	0	0	0	0	0	0	0	0	0	0		0				0
4	5-10 years ago	1	0	0	0	0	1	0	0	0	0	0	1	0	0	0	1	0	0	0	0	0	0	0	2	25048	0	0	0	16730	0	0	0	0	0	0	0	0	0	0	0	0	41778		41778				0
6	2 years ago	0	1	0	0	0	0	0	0	0	0	0	1	0	0	0	1	0	0	0	0	0	0	0	0	0	0	0	0	0	0	0	0	0	0	0	0	0	0	0	0	0	0		0				0
6	Less than 6 months ago	0	1	0	0	0	0	0	0	0	0	0	1	0	0	0	1	0	0	0	0	0	0	0	0
8	Greater than 6 months ago	0	1	0	0	0	0	0	0	0	0	0	1	0	0	0	1	0	0	0	0	0	0	0	0	0	0	0	0	0	0	0	0	0	0	0	0	0	0	0	0	0	0		0				0
1	Less than 6 months ago	0	1	0	0	0	0	0	0	0	0	0	1	0	0	0	1	0	0	0	0	0	0	0	0
9	5 years ago	0	1	0	0	0	0	0	0	0	0	0	1	0	0	0	0	0	0	0	0	0	1	0	1	0	0	0	0	0	0	0	0	0	0	0	0	0	0	0	0	18559	18559		0				18559
10	10-15 years ago	0	1	0	0	0	0	0	0	0	0	0	1	0	0	0	1	0	0	0	0	0	0	0	0	0	0	0	0	0	0	0	0	0	0	0	0	0	0	0	0	0	0		0				0
4	2 years ago	0	1	0	0	0	0	0	0	0	0	0	1	0	0	0	1	0	0	0	0	0	0	0	0	0	0	0	0	0	0	0	0	0	0	0	0	0	0	0	0	0	0		0				0
0		0	1	0	0	0	0	0	0	0	0	0	1	0	0	0	1	0	0	0	0	0	0	0	0
10	15+ years ago	0	0	0	1	0	0	0	0	0	0	0	1	0	0	0	1	0	0	0	0	0	0	0	1	0	0	8586	0	0	0	0	0	0	0	0	0	0	0	0	0	0	8586		8586				0
6	10-15 years ago	0	1	0	0	0	0	0	0	0	0	0	1	0	0	0	0	0	0	0	0	0	1	0	1	0	0	0	0	0	0	0	0	0	0	0	0	0	0	0	0	18559	18559		0				18559
6	Less than 6 months ago	0	1	0	0	0	0	0	0	0	0	0	1	0	0	0	1	0	0	0	0	0	0	0	0
8	4 years ago	0	1	0	0	0	0	0	0	0	0	0	1	0	0	0	1	0	0	0	0	0	0	0	0	0	0	0	0	0	0	0	0	0	0	0	0	0	0	0	0	0	0		0				0
6	5-10 years ago	0	1	0	0	0	0	0	0	0	0	0	1	0	0	0	1	0	0	0	0	0	0	0	0	0	0	0	0	0	0	0	0	0	0	0	0	0	0	0	0	0	0		0				0
6	10-15 years ago	0	0	0	0	0	0	1	0	0	0	0	1	0	0	0	1	0	0	0	0	0	0	0	1	0	0	0	0	0	13719	0	0	0	0	0	0	0	0	0	0	0	13719		13719				0
7	Greater than 6 months ago	1	0	0	0	0	0	0	0	0	0	0	1	0	0	0	1	0	0	0	0	0	0	0	1	25048	0	0	0	0	0	0	0	0	0	0	0	0	0	0	0	0	25048		25048				0
0	Less than 6 months ago	0	1	0	0	0	0	0	0	0	0	0	1	0	0	0	1	0	0	0	0	0	0	0	0
1	4 years ago	0	1	0	0	0	0	0	0	0	0	0	1	0	0	0	1	0	0	0	0	0	0	0	0	0	0	0	0	0	0	0	0	0	0	0	0	0	0	0	0	0	0		0				0
6	1 year ago	0	1	0	0	0	0	0	0	0	0	0	1	0	0	0	0	0	0	0	0	1	0	0	1	0	0	0	0	0	0	0	0	0	0	0	0	0	0	0	6685	0	6685		0				6685
7	5 years ago	0	1	0	0	0	0	0	0	0	0	0	1	0	0	0	1	0	0	0	0	0	0	0	0	0	0	0	0	0	0	0	0	0	0	0	0	0	0	0	0	0	0		0				0
6	Less than 6 months ago	0	1	0	0	0	0	0	0	0	0	0	1	0	0	0	1	0	0	0	0	0	0	0	0
8	1 year ago	0	1	0	0	0	0	0	0	0	0	0	0	0	0	1	1	0	0	0	0	0	0	0	0	0	0	0	0	0	0	0	0	0	0	0	0	0	0	0	0	0	0		0				0
1	Greater than 6 months ago	0	1	0	0	0	0	0	0	0	0	0	1	0	0	0	1	0	0	0	0	0	0	0	0	0	0	0	0	0	0	0	0	0	0	0	0	0	0	0	0	0	0		0				0
5	Less than 6 months ago	0	1	0	0	0	0	0	0	0	0	0	1	0	0	0	1	0	0	0	0	0	0	0	0
8	10-15 years ago	1	0	0	0	1	0	0	0	0	0	0	1	0	0	0	1	0	0	0	0	0	0	0	2	25048	0	0	14850	0	0	0	0	0	0	0	0	0	0	0	0	0	39898		39898				0
8	4 years ago	0	1	0	0	0	0	0	0	0	0	0	1	0	0	0	1	0	0	0	0	0	0	0	0	0	0	0	0	0	0	0	0	0	0	0	0	0	0	0	0	0	0		0				0
5	15+ years ago	0	0	1	0	1	0	0	0	0	0	0	1	0	0	0	0	0	0	1	0	0	0	0	3	0	12520	0	14850	0	0	0	0	0	0	0	0	0	14655	0	0	0	42025		27370				14655
4	10-15 years ago	0	1	0	0	0	0	0	0	0	0	0	0	0	0	1	0	0	0	0	1	0	0	0	1	0	0	0	0	0	0	0	0	0	0	0	0	0	0	11246	0	0	11246		0				11246
6	3 years ago	1	0	1	0	0	1	0	0	0	0	0	1	0	0	0	0	0	0	0	0	0	0	1	3	25048	12520	0	0	16730	0	0	0	0	0	0	0	0	0	0	0	0	54298		54298				0
8	3 years ago	0	1	0	0	0	0	0	0	0	0	0	1	0	0	0	1	0	0	0	0	0	0	0	0	0	0	0	0	0	0	0	0	0	0	0	0	0	0	0	0	0	0		0				0
5	Greater than 6 months ago	0	1	0	0	0	0	0	0	0	0	0	1	0	0	0	1	0	0	0	0	0	0	0	0	0	0	0	0	0	0	0	0	0	0	0	0	0	0	0	0	0	0		0				0
8	10-15 years ago	0	1	0	0	0	0	0	0	0	0	0	1	0	0	0	1	0	0	0	0	0	0	0	0	0	0	0	0	0	0	0	0	0	0	0	0	0	0	0	0	0	0		0				0
4	Less than 6 months ago	0	1	0	0	0	0	0	0	0	0	0	1	0	0	0	1	0	0	0	0	0	0	0	0
7	3 years ago	1	0	0	0	0	0	0	0	0	0	0	1	0	0	0	0	0	0	0	1	0	0	0	2	25048	0	0	0	0	0	0	0	0	0	0	0	0	0	11246	0	0	36294		25048				11246
10	15+ years ago	0	1	0	0	0	0	0	0	0	0	0	1	0	0	0	0	1	0	0	0	0	0	0	1	0	0	0	0	0	0	0	0	0	0	0	29721	0	0	0	0	0	29721		0				29721
8	10-15 years ago	1	0	0	1	0	0	0	0	0	0	0	1	0	0	0	1	0	0	0	0	0	0	0	2	25048	0	8586	0	0	0	0	0	0	0	0	0	0	0	0	0	0	33634		33634				0
7	Less than 6 months ago	0	1	0	0	0	0	0	0	0	0	0	1	0	0	0	1	0	0	0	0	0	0	0	0
8	Greater than 6 months ago	0	1	0	0	0	0	0	0	0	0	0	1	0	0	0	0	0	0	0	1	0	0	0	1	0	0	0	0	0	0	0	0	0	0	0	0	0	0	11246	0	0	11246		0				11246
6	Greater than 6 months ago	0	1	0	0	0	0	0	0	0	0	0	1	0	0	0	1	0	0	0	0	0	0	0	0	0	0	0	0	0	0	0	0	0	0	0	0	0	0	0	0	0	0		0				0
9	2 years ago	0	0	0	0	0	1	0	0	0	0	0	1	0	0	0	0	0	0	1	0	0	0	0	2	0	0	0	0	16730	0	0	0	0	0	0	0	0	14655	0	0	0	31385		16730				14655
9	Greater than 6 months ago	0	1	0	0	0	0	0	0	0	0	0	1	0	0	0	0	0	0	0	0	0	0	1	0	0	0	0	0	0	0	0	0	0	0	0	0	0	0	0	0	0	0		0				0
		0	1	0	0	0	0	0	0	0	0	0	1	0	0	0	1	0	0	0	0	0	0	0	0
10	5-10 years ago	0	1	0	0	0	0	0	0	0	0	0	1	0	0	0	1	0	0	0	0	0	0	0	0	0	0	0	0	0	0	0	0	0	0	0	0	0	0	0	0	0	0		0				0
7	15+ years ago	0	1	0	0	0	0	0	0	0	0	0	1	0	0	0	0	0	1	0	0	0	0	0	1	0	0	0	0	0	0	0	0	0	0	0	0	7480	0	0	0	0	7480		0				7480
8	10-15 years ago	0	1	0	0	0	0	0	0	0	0	0	1	0	0	0	1	0	0	0	0	0	0	0	0	0	0	0	0	0	0	0	0	0	0	0	0	0	0	0	0	0	0		0				0
10	Less than 6 months ago	0	1	0	0	0	0	0	0	0	0	0	1	0	0	0	1	0	0	0	0	0	0	0	0
10	Less than 6 months ago	0	1	0	0	0	0	0	0	0	0	0	1	0	0	0	1	0	0	0	0	0	0	0	0
5	10-15 years ago	0	1	0	0	0	0	0	0	0	0	0	1	0	0	0	1	0	0	0	0	0	0	0	0	0	0	0	0	0	0	0	0	0	0	0	0	0	0	0	0	0	0		0				0
6	5 years ago	0	1	0	0	0	0	0	0	0	0	0	1	0	0	0	1	0	0	0	0	0	0	0	0	0	0	0	0	0	0	0	0	0	0	0	0	0	0	0	0	0	0		0				0
10	10-15 years ago	0	0	0	1	1	1	0	0	0	0	0	1	0	0	0	1	0	0	0	0	0	0	0	3	0	0	8586	14850	16730	0	0	0	0	0	0	0	0	0	0	0	0	40166		40166				0
6	10-15 years ago	0	1	0	0	0	0	0	0	0	0	0	1	0	0	0	1	0	0	0	0	0	0	0	0	0	0	0	0	0	0	0	0	0	0	0	0	0	0	0	0	0	0		0				0
7	2 years ago	0	1	0	0	0	0	0	0	0	0	0	1	0	0	0	1	0	0	0	0	0	0	0	0	0	0	0	0	0	0	0	0	0	0	0	0	0	0	0	0	0	0		0				0
9	5-10 years ago	0	1	0	0	0	0	0	0	0	0	0	1	0	0	0	0	0	1	0	0	0	0	0	1	0	0	0	0	0	0	0	0	0	0	0	0	7480	0	0	0	0	7480		0				7480
5	10-15 years ago	0	1	0	0	0	0	0	0	0	0	0	1	0	0	0	1	0	0	0	0	0	0	0	0	0	0	0	0	0	0	0	0	0	0	0	0	0	0	0	0	0	0		0				0
6	Greater than 6 months ago	0	1	0	0	0	0	0	0	0	0	0	0	0	1	0	0	0	0	0	1	0	0	0	2	0	0	0	0	0	0	0	0	0	0	8725	0	0	0	11246	0	0	19971		0				11246
9	Greater than 6 months ago	0	1	0	0	0	0	0	0	0	0	0	1	0	0	0	1	0	0	0	0	0	0	0	0	0	0	0	0	0	0	0	0	0	0	0	0	0	0	0	0	0	0		0				0
10	1 year ago	0	1	0	0	0	0	0	0	0	0	0	1	0	0	0	1	0	0	0	0	0	0	0	0	0	0	0	0	0	0	0	0	0	0	0	0	0	0	0	0	0	0		0				0
7	5-10 years ago	0	1	0	0	0	0	0	0	0	0	0	1	0	0	0	1	0	0	0	0	0	0	0	0	0	0	0	0	0	0	0	0	0	0	0	0	0	0	0	0	0	0		0				0
10	10-15 years ago	0	1	0	0	0	0	0	0	0	0	0	1	0	0	0	1	0	0	0	0	0	0	0	0	0	0	0	0	0	0	0	0	0	0	0	0	0	0	0	0	0	0		0				0
10	15+ years ago	0	1	0	0	0	0	0	0	0	0	0	1	0	0	0	1	0	0	0	0	0	0	0	0	0	0	0	0	0	0	0	0	0	0	0	0	0	0	0	0	0	0		0				0
5	4 years ago	0	1	0	0	0	0	0	0	0	0	0	1	0	0	0	1	0	0	0	0	0	0	0	0	0	0	0	0	0	0	0	0	0	0	0	0	0	0	0	0	0	0		0				0
10	Less than 6 months ago	0	1	0	0	0	0	0	0	0	0	0	1	0	0	0	1	0	0	0	0	0	0	0	0
7	5-10 years ago	0	1	0	0	0	0	0	0	0	0	0	1	0	0	0	0	0	0	0	0	0	1	0	1	0	0	0	0	0	0	0	0	0	0	0	0	0	0	0	0	18559	18559		0				18559
4	1 year ago	0	1	0	0	0	0	0	0	0	0	0	1	0	0	0	1	0	0	0	0	0	0	0	0	0	0	0	0	0	0	0	0	0	0	0	0	0	0	0	0	0	0		0				0
1	2 years ago	0	1	0	0	0	0	0	0	0	0	0	1	0	0	0	1	0	0	0	0	0	0	0	0	0	0	0	0	0	0	0	0	0	0	0	0	0	0	0	0	0	0		0				0
10	10-15 years ago	0	1	0	0	0	0	0	0	0	0	0	1	0	0	0	1	0	0	0	0	0	0	0	0	0	0	0	0	0	0	0	0	0	0	0	0	0	0	0	0	0	0		0				0
6	1 year ago	0	1	0	0	0	0	0	0	0	0	0	1	0	0	0	1	0	0	0	0	0	0	0	0	0	0	0	0	0	0	0	0	0	0	0	0	0	0	0	0	0	0		0				0
7	Greater than 6 months ago	0	1	0	0	0	0	0	0	0	0	0	1	0	0	0	1	0	0	0	0	0	0	0	0	0	0	0	0	0	0	0	0	0	0	0	0	0	0	0	0	0	0		0				0
9	Less than 6 months ago	0	0	0	0	0	1	0	0	0	0	0	1	0	0	0	0	1	0	0	0	0	0	0	2
8	Less than 6 months ago	0	1	0	0	0	0	0	0	0	0	0	0	0	0	1	0	0	0	0	0	0	0	1	0
2	15+ years ago	0	0	0	0	0	0	0	0	1	0	0	1	0	0	0	1	0	0	0	0	0	0	0	1	0	0	0	0	0	0	0	17892	0	0	0	0	0	0	0	0	0	17892		17892				0
6	10-15 years ago	0	0	0	0	0	1	0	0	0	1	0	1	0	0	0	0	0	1	0	0	0	0	0	3	0	0	0	0	16730	0	0	0	11118	0	0	0	7480	0	0	0	0	35328		27848				7480
9	Less than 6 months ago	0	1	0	0	0	0	0	0	0	0	0	1	0	0	0	1	0	0	0	0	0	0	0	0
10	10-15 years ago	0	0	0	1	0	0	0	0	0	0	0	1	0	0	0	1	0	0	0	0	0	0	0	1	0	0	8586	0	0	0	0	0	0	0	0	0	0	0	0	0	0	8586		8586				0
9	1 year ago	0	1	0	0	0	0	0	0	0	0	0	1	0	0	0	1	0	0	0	0	0	0	0	0	0	0	0	0	0	0	0	0	0	0	0	0	0	0	0	0	0	0		0				0
8	2 years ago	0	0	0	0	0	0	0	0	0	0	1	1	0	0	0	0	0	1	0	0	0	0	0	1	0	0	0	0	0	0	0	0	0	0	0	0	7480	0	0	0	0	7480		0				7480
10	1 year ago	0	1	0	0	0	0	0	0	0	0	0	1	0	0	0	1	0	0	0	0	0	0	0	0	0	0	0	0	0	0	0	0	0	0	0	0	0	0	0	0	0	0		0				0
9	5 years ago	0	1	0	0	0	0	0	0	0	0	0	1	0	0	0	0	0	0	1	0	0	0	0	1	0	0	0	0	0	0	0	0	0	0	0	0	0	14655	0	0	0	14655		0				14655
10	2 years ago	0	1	0	0	0	0	0	0	0	0	0	1	0	0	0	1	0	0	0	0	0	0	0	0	0	0	0	0	0	0	0	0	0	0	0	0	0	0	0	0	0	0		0				0
10	1 year ago	0	1	0	0	0	0	0	0	0	0	0	1	0	0	0	0	1	0	0	0	0	0	0	1	0	0	0	0	0	0	0	0	0	0	0	29721	0	0	0	0	0	29721		0				29721
9	Less than 6 months ago	0	1	0	0	0	0	0	0	0	0	0	1	0	0	0	1	0	0	0	0	0	0	0	0
6	Greater than 6 months ago	0	1	0	0	0	0	0	0	0	0	0	1	0	0	0	1	0	0	0	0	0	0	0	0	0	0	0	0	0	0	0	0	0	0	0	0	0	0	0	0	0	0		0				0
9	Less than 6 months ago	0	1	0	0	0	0	0	0	0	0	0	1	0	0	0	1	0	0	0	0	0	0	0	0
10	5-10 years ago	1	0	0	0	0	0	0	0	0	0	0	1	0	0	0	1	0	0	0	0	0	0	0	1	25048	0	0	0	0	0	0	0	0	0	0	0	0	0	0	0	0	25048		25048				0
6	15+ years ago	0	1	0	0	0	0	0	0	0	0	0	1	0	0	0	1	0	0	0	0	0	0	0	0	0	0	0	0	0	0	0	0	0	0	0	0	0	0	0	0	0	0		0				0
2	Less than 6 months ago	0	1	0	0	0	0	0	0	0	0	0	1	0	0	0	1	0	0	0	0	0	0	0	0
7	Greater than 6 months ago	0	1	0	0	0	0	0	0	0	0	0	1	0	0	0	1	0	0	0	0	0	0	0	0	0	0	0	0	0	0	0	0	0	0	0	0	0	0	0	0	0	0		0				0
8	3 years ago	0	1	0	0	0	0	0	0	0	0	0	1	0	0	0	0	0	0	0	0	0	1	0	1	0	0	0	0	0	0	0	0	0	0	0	0	0	0	0	0	18559	18559		0				18559
7	1 year ago	0	1	0	0	0	0	0	0	0	0	0	1	0	0	0	1	0	0	0	0	0	0	0	0	0	0	0	0	0	0	0	0	0	0	0	0	0	0	0	0	0	0		0				0
6	Greater than 6 months ago	0	1	0	0	0	0	0	0	0	0	0	1	0	0	0	1	0	0	0	0	0	0	0	0	0	0	0	0	0	0	0	0	0	0	0	0	0	0	0	0	0	0		0				0
7	1 year ago	0	0	0	0	0	0	0	1	0	0	0	1	0	0	0	1	0	0	0	0	0	0	0	1	0	0	0	0	0	0	19231	0	0	0	0	0	0	0	0	0	0	19231		19231				0
7	Greater than 6 months ago	0	1	0	0	0	0	0	0	0	0	0	1	0	0	0	1	0	0	0	0	0	0	0	0	0	0	0	0	0	0	0	0	0	0	0	0	0	0	0	0	0	0		0				0
7	2 years ago	0	1	0	0	0	0	0	0	0	0	0	1	0	0	0	1	0	0	0	0	0	0	0	0	0	0	0	0	0	0	0	0	0	0	0	0	0	0	0	0	0	0		0				0
4	Less than 6 months ago	0	1	0	0	0	0	0	0	0	0	0	1	0	0	0	1	0	0	0	0	0	0	0	0
7	10-15 years ago	0	1	0	0	0	0	0	0	0	0	0	1	0	0	0	0	0	0	0	0	1	0	0	1	0	0	0	0	0	0	0	0	0	0	0	0	0	0	0	6685	0	6685		0				6685
3	1 year ago												1	0	0	0	1	0	0	0	0	0	0	0	0	0	0	0	0	0	0	0	0	0	0	0	0	0	0	0	0	0	0		0				0
																																											7862.21

## Sheet: DIAG
How would you rate your average pain or discomfort on a scale of 0-10?	When did your pain or discomfort start?	Have you had any of the following diagnostics performed?	DIA1	DIA2	DIA3	DIA4	DIA5	DIA6	Data	N/A	0	Gynecologist workup	MRI	Ultrasound	Urologist workup	Urodynamics	Cat scan	Anal Ultrasound	Exploratory Surgery	Semen Culture	Sigmoidoscopy	SUM of Diagnostics		2335	920	291	720	9500	202	1840	SUM
8	15+ years ago	Gynecologist workup	Exploratory Surgery	Urologist workup	Cat scan	MRI				0	0	0	1	0	1	0	1	0	1	0	0	4		2335	0	0	0	9500	0	0	11835
10	2 years ago	Gynecologist workup								0	0	0	0	0	0	0	0	0	0	0	0	0		0	0	0	0	0	0	0	0
8	5-10 years ago	Gynecologist workup	Sigmoidoscopy							0	0	0	0	0	0	0	0	0	0	0	1	1		0	0	0	0	0	0	1840	1840
9	2 years ago	MRI								0	0	0	0	0	0	0	0	0	0	0	0	0		0	0	0	0	0	0	0	0
8	2 years ago	Gynecologist workup	Urodynamics	Urologist workup	Anal Ultrasound	Cat scan				0	0	0	0	0	1	1	1	1	0	0	0	4		0	0	291	720	0	0	0	1011
5		Gynecologist workup								0	0	0	0	0	0	0	0	0	0	0	0	0
7	10-15 years ago	Gynecologist workup	MRI							0	0	0	1	0	0	0	0	0	0	0	0	1		2335	0	0	0	0	0	0	2335
10	1 year ago	Gynecologist workup	Cat scan	Urologist workup						0	0	0	0	0	1	0	1	0	0	0	0	2		0	0	0	0	0	0	0	0
2	10-15 years ago	Gynecologist workup	Exploratory Surgery	Urologist workup	Ultrasound	Cat scan	MRI			0	0	0	1	1	1	0	1	0	1	0	0	5		2335	920	0	0	9500	0	0	12755
7	10-15 years ago	Gynecologist workup	Exploratory Surgery	Ultrasound	Cat scan	MRI				0	0	0	1	1	0	0	1	0	1	0	0	4		2335	920	0	0	9500	0	0	12755
10	10-15 years ago	Ultrasound								0	0	0	0	0	0	0	0	0	0	0	0	0		0	0	0	0	0	0	0	0
5	10-15 years ago	Gynecologist workup	Exploratory Surgery	Urologist workup	Ultrasound	MRI				0	0	0	1	1	1	0	0	0	1	0	0	4		2335	920	0	0	9500	0	0	12755
9	Greater than 6 months ago	Urologist workup								0	0	0	0	0	0	0	0	0	0	0	0	0		0	0	0	0	0	0	0	0
8	10-15 years ago	Gynecologist workup	Ultrasound	Cat scan	MRI					0	0	0	1	1	0	0	1	0	0	0	0	3		2335	920	0	0	0	0	0	3255
9	5 years ago	Urodynamics	Exploratory Surgery	Urologist workup	MRI					0	0	0	1	0	1	0	0	0	1	0	0	3		2335	0	0	0	9500	0	0	11835
7	15+ years ago	Gynecologist workup	Urodynamics	Urologist workup	Ultrasound	Cat scan	MRI			0	0	0	1	1	1	1	1	0	0	0	0	5		2335	920	291	0	0	0	0	3546
5	3 years ago	Gynecologist workup	Ultrasound	Cat scan						0	0	0	0	1	0	0	1	0	0	0	0	2		0	920	0	0	0	0	0	920
8	Greater than 6 months ago	Urologist workup	Ultrasound	MRI						0	0	0	1	1	0	0	0	0	0	0	0	2		2335	920	0	0	0	0	0	3255
10	10-15 years ago	Gynecologist workup	Exploratory Surgery	Urologist workup	Ultrasound	Cat scan				0	0	0	0	1	1	0	1	0	1	0	0	4		0	920	0	0	9500	0	0	10420
7	1 year ago	Gynecologist workup								0	0	0	0	0	0	0	0	0	0	0	0	0		0	0	0	0	0	0	0	0
4	5 years ago	Gynecologist workup	Sigmoidoscopy							0	0	0	0	0	0	0	0	0	0	0	1	1		0	0	0	0	0	0	1840	1840
9	15+ years ago	Gynecologist workup	MRI							0	0	0	1	0	0	0	0	0	0	0	0	1		2335	0	0	0	0	0	0	2335
10	Less than 6 months ago	0								0	0	0	0	0	0	0	0	0	0	0	0	0
9	10-15 years ago	Gynecologist workup	Ultrasound							0	0	0	0	1	0	0	0	0	0	0	0	1		0	920	0	0	0	0	0	920
5	10-15 years ago	Gynecologist workup	Ultrasound	MRI						0	0	0	1	1	0	0	0	0	0	0	0	2		2335	920	0	0	0	0	0	3255
2	2 years ago	Gynecologist workup	Ultrasound	Cat scan	MRI					0	0	0	1	1	0	0	1	0	0	0	0	3		2335	920	0	0	0	0	0	3255
10	Greater than 6 months ago	Gynecologist workup	Urodynamics	Urologist workup	Ultrasound	Cat scan	MRI			0	0	0	1	1	1	1	1	0	0	0	0	5		2335	920	291	0	0	0	0	3546
6	Greater than 6 months ago	Cat scan	MRI							0	0	0	1	0	0	0	0	0	0	0	0	1		2335	0	0	0	0	0	0	2335
10	5-10 years ago	0								0	0	0	0	0	0	0	0	0	0	0	0	0		0	0	0	0	0	0	0	0
8	15+ years ago	MRI								0	0	0	0	0	0	0	0	0	0	0	0	0		0	0	0	0	0	0	0	0
9	1 year ago	Cat scan	MRI							0	0	0	1	0	0	0	0	0	0	0	0	1		2335	0	0	0	0	0	0	2335
8	3 years ago	Gynecologist workup								0	0	0	0	0	0	0	0	0	0	0	0	0		0	0	0	0	0	0	0	0
3	1 year ago	Ultrasound								0	0	0	0	0	0	0	0	0	0	0	0	0		0	0	0	0	0	0	0	0
7	3 years ago	N/A								0	0	0	0	0	0	0	0	0	0	0	0	0		0	0	0	0	0	0	0	0
		Anal Ultrasound	Ultrasound	Cat scan	MRI					0	0	0	1	1	0	0	1	0	0	0	0	3
10	5-10 years ago	Urodynamics	Urologist workup	Cat scan						0	0	0	0	0	1	0	1	0	0	0	0	2		0	0	0	0	0	0	0	0
10	Less than 6 months ago	Gynecologist workup								0	0	0	0	0	0	0	0	0	0	0	0	0
7	10-15 years ago	Urodynamics	Urologist workup	Ultrasound	MRI					0	0	0	1	1	1	0	0	0	0	0	0	3		2335	920	0	0	0	0	0	3255
6	1 year ago	Gynecologist workup	Sigmoidoscopy	Ultrasound						0	0	0	0	1	0	0	0	0	0	0	1	2		0	920	0	0	0	0	1840	2760
7	2 years ago	Ultrasound								0	0	0	0	0	0	0	0	0	0	0	0	0		0	0	0	0	0	0	0	0
	5-10 years ago	Gynecologist workup	Urologist workup	Ultrasound	MRI					0	0	0	1	1	1	0	0	0	0	0	0	3		2335	920	0	0	0	0	0	3255
10	5-10 years ago	Urodynamics	Urologist workup	Cat scan						0	0	0	0	0	1	0	1	0	0	0	0	2		0	0	0	0	0	0	0	0
7	5 years ago	Gynecologist workup	Exploratory Surgery	Ultrasound	MRI					0	0	0	1	1	0	0	0	0	1	0	0	3		2335	920	0	0	9500	0	0	12755
5	5-10 years ago	Gynecologist workup	Urologist workup	Cat scan						0	0	0	0	0	1	0	1	0	0	0	0	2		0	0	0	0	0	0	0	0
1	Less than 6 months ago	Gynecologist workup	Urologist workup	Ultrasound	Cat scan	MRI				0	0	0	1	1	1	0	1	0	0	0	0	4
7	1 year ago	Gynecologist workup	Cat scan							0	0	0	0	0	0	0	1	0	0	0	0	1		0	0	0	0	0	0	0	0
1	5 years ago	Gynecologist workup	Urologist workup	Ultrasound	Cat scan	MRI				0	0	0	1	1	1	0	1	0	0	0	0	4		2335	920	0	0	0	0	0	3255
2	Less than 6 months ago	N/A								0	0	0	0	0	0	0	0	0	0	0	0	0
10	10-15 years ago	Gynecologist workup	Exploratory Surgery	Ultrasound	Cat scan	MRI				0	0	0	1	1	0	0	1	0	1	0	0	4		2335	920	0	0	9500	0	0	12755
10	10-15 years ago	Gynecologist workup								0	0	0	0	0	0	0	0	0	0	0	0	0		0	0	0	0	0	0	0	0
4	1 year ago	Urodynamics	Urologist workup	Ultrasound	Cat scan					0	0	0	0	1	1	0	1	0	0	0	0	3		0	920	0	0	0	0	0	920
	Greater than 6 months ago	Gynecologist workup	Urologist workup							0	0	0	0	0	1	0	0	0	0	0	0	1		0	0	0	0	0	0	0	0
6	1 year ago	Gynecologist workup	Ultrasound							0	0	0	0	1	0	0	0	0	0	0	0	1		0	920	0	0	0	0	0	920
4	3 years ago	N/A								0	0	0	0	0	0	0	0	0	0	0	0	0		0	0	0	0	0	0	0	0
8	5-10 years ago	0								0	0	0	0	0	0	0	0	0	0	0	0	0		0	0	0	0	0	0	0	0
7	Less than 6 months ago	Gynecologist workup	Ultrasound							0	0	0	0	1	0	0	0	0	0	0	0	1
8	5-10 years ago	N/A								0	0	0	0	0	0	0	0	0	0	0	0	0		0	0	0	0	0	0	0	0
10	5-10 years ago	Gynecologist workup	Ultrasound	MRI						0	0	0	1	1	0	0	0	0	0	0	0	2		2335	920	0	0	0	0	0	3255
10	15+ years ago	Ultrasound	MRI							0	0	0	1	0	0	0	0	0	0	0	0	1		2335	0	0	0	0	0	0	2335
8	4 years ago	Gynecologist workup	Ultrasound	MRI						0	0	0	1	1	0	0	0	0	0	0	0	2		2335	920	0	0	0	0	0	3255
4	1 year ago	Urodynamics	Urologist workup	Anal Ultrasound	Ultrasound	Cat scan	Semen Culture			0	0	0	0	1	1	0	1	1	0	1	0	5		0	920	0	720	0	202	0	1842
5	3 years ago	0								0	0	0	0	0	0	0	0	0	0	0	0	0		0	0	0	0	0	0	0	0
8	10-15 years ago	0								0	0	0	0	0	0	0	0	0	0	0	0	0		0	0	0	0	0	0	0	0
9	10-15 years ago	Gynecologist workup	Urologist workup	Ultrasound						0	0	0	0	1	1	0	0	0	0	0	0	2		0	920	0	0	0	0	0	920
7	5-10 years ago	Gynecologist workup								0	0	0	0	0	0	0	0	0	0	0	0	0		0	0	0	0	0	0	0	0
8	3 years ago	Gynecologist workup	Urodynamics	Ultrasound	MRI					0	0	0	1	1	0	1	0	0	0	0	0	3		2335	920	291	0	0	0	0	3546
6	Greater than 6 months ago	Gynecologist workup	Ultrasound							0	0	0	0	1	0	0	0	0	0	0	0	1		0	920	0	0	0	0	0	920
2	5-10 years ago	Urodynamics	Ultrasound							0	0	0	0	1	0	0	0	0	0	0	0	1		0	920	0	0	0	0	0	920
7	10-15 years ago	Gynecologist workup	Ultrasound							0	0	0	0	1	0	0	0	0	0	0	0	1		0	920	0	0	0	0	0	920
6	Less than 6 months ago	Urologist workup	Ultrasound							0	0	0	0	1	0	0	0	0	0	0	0	1
7	3 years ago	Gynecologist workup								0	0	0	0	0	0	0	0	0	0	0	0	0		0	0	0	0	0	0	0	0
8	5-10 years ago	Gynecologist workup	MRI							0	0	0	1	0	0	0	0	0	0	0	0	1		2335	0	0	0	0	0	0	2335
10	Greater than 6 months ago	Gynecologist workup								0	0	0	0	0	0	0	0	0	0	0	0	0		0	0	0	0	0	0	0	0
8	3 years ago	0								0	0	0	0	0	0	0	0	0	0	0	0	0		0	0	0	0	0	0	0	0
10	5 years ago	Gynecologist workup	Urodynamics	Urologist workup	Ultrasound	Cat scan	MRI			0	0	0	1	1	1	1	1	0	0	0	0	5		2335	920	291	0	0	0	0	3546
8	4 years ago	0								0	0	0	0	0	0	0	0	0	0	0	0	0		0	0	0	0	0	0	0	0
10	10-15 years ago	Gynecologist workup	Ultrasound	Cat scan	MRI					0	0	0	1	1	0	0	1	0	0	0	0	3		2335	920	0	0	0	0	0	3255
3	2 years ago	Gynecologist workup	Ultrasound							0	0	0	0	1	0	0	0	0	0	0	0	1		0	920	0	0	0	0	0	920
10	5 years ago	Gynecologist workup	Urologist workup	Sigmoidoscopy	Ultrasound					0	0	0	0	1	1	0	0	0	0	0	1	3		0	920	0	0	0	0	1840	2760
10	2 years ago	N/A								0	0	0	0	0	0	0	0	0	0	0	0	0		0	0	0	0	0	0	0	0
10	2 years ago	Gynecologist workup	Urologist workup	Cat scan	MRI					0	0	0	1	0	1	0	1	0	0	0	0	3		2335	0	0	0	0	0	0	2335
9	15+ years ago	Gynecologist workup	Urologist workup	Ultrasound	MRI					0	0	0	1	1	1	0	0	0	0	0	0	3		2335	920	0	0	0	0	0	3255
5	1 year ago	Urologist workup	Ultrasound							0	0	0	0	1	0	0	0	0	0	0	0	1		0	920	0	0	0	0	0	920
9	10-15 years ago	0								0	0	0	0	0	0	0	0	0	0	0	0	0		0	0	0	0	0	0	0	0
9	Less than 6 months ago	0								0	0	0	0	0	0	0	0	0	0	0	0	0
9	Greater than 6 months ago	0								0	0	0	0	0	0	0	0	0	0	0	0	0		0	0	0	0	0	0	0	0
10	1 year ago	Ultrasound								0	0	0	0	0	0	0	0	0	0	0	0	0		0	0	0	0	0	0	0	0
5	Greater than 6 months ago	MRI								0	0	0	0	0	0	0	0	0	0	0	0	0		0	0	0	0	0	0	0	0
6	5-10 years ago	0								0	0	0	0	0	0	0	0	0	0	0	0	0		0	0	0	0	0	0	0	0
6	Less than 6 months ago	Gynecologist workup								0	0	0	0	0	0	0	0	0	0	0	0	0
5	5-10 years ago	Gynecologist workup	Urologist workup	Cat scan						0	0	0	0	0	1	0	1	0	0	0	0	2		0	0	0	0	0	0	0	0
0	5-10 years ago	Urologist workup	Semen Culture							0	0	0	0	0	0	0	0	0	0	1	0	1		0	0	0	0	0	202	0	202
10	15+ years ago	Gynecologist workup	Exploratory Surgery	Urologist workup	Ultrasound	Cat scan				0	0	0	0	1	1	0	1	0	1	0	0	4		0	920	0	0	9500	0	0	10420
5	15+ years ago	N/A								0	0	0	0	0	0	0	0	0	0	0	0	0		0	0	0	0	0	0	0	0
10	5-10 years ago	Ultrasound	Cat scan							0	0	0	0	0	0	0	1	0	0	0	0	1		0	0	0	0	0	0	0	0
8	Greater than 6 months ago	N/A								0	0	0	0	0	0	0	0	0	0	0	0	0		0	0	0	0	0	0	0	0
7	2 years ago	Gynecologist workup								0	0	0	0	0	0	0	0	0	0	0	0	0		0	0	0	0	0	0	0	0
7	1 year ago	Gynecologist workup								0	0	0	0	0	0	0	0	0	0	0	0	0		0	0	0	0	0	0	0	0
	5 years ago	Exploratory Surgery	Cat scan							0	0	0	0	0	0	0	1	0	0	0	0	1		0	0	0	0	0	0	0	0
3	2 years ago	Urologist workup	Ultrasound							0	0	0	0	1	0	0	0	0	0	0	0	1		0	920	0	0	0	0	0	920
8	5-10 years ago	N/A								0	0	0	0	0	0	0	0	0	0	0	0	0		0	0	0	0	0	0	0	0
6	Less than 6 months ago	Gynecologist workup	Ultrasound							0	0	0	0	1	0	0	0	0	0	0	0	1
6	3 years ago	0								0	0	0	0	0	0	0	0	0	0	0	0	0		0	0	0	0	0	0	0	0
7	3 years ago	Urologist workup								0	0	0	0	0	0	0	0	0	0	0	0	0		0	0	0	0	0	0	0	0
	Less than 6 months ago	Gynecologist workup	Urologist workup	Ultrasound	Cat scan					0	0	0	0	1	1	0	1	0	0	0	0	3
10	10-15 years ago	Ultrasound	Cat scan							0	0	0	0	0	0	0	1	0	0	0	0	1		0	0	0	0	0	0	0	0
10	2 years ago	Gynecologist workup	MRI							0	0	0	1	0	0	0	0	0	0	0	0	1		2335	0	0	0	0	0	0	2335
4	2 years ago	Gynecologist workup	N/A							1	0	0	0	0	0	0	0	0	0	0	0	0		0	0	0	0	0	0	0	0
4	5-10 years ago	Urologist workup	Semen Culture							0	0	0	0	0	0	0	0	0	0	1	0	1		0	0	0	0	0	202	0	202
	5 years ago	Gynecologist workup	Ultrasound							0	0	0	0	1	0	0	0	0	0	0	0	1		0	920	0	0	0	0	0	920
8	Less than 6 months ago	Cat scan								0	0	0	0	0	0	0	0	0	0	0	0	0
5	3 years ago	Gynecologist workup	MRI							0	0	0	1	0	0	0	0	0	0	0	0	1		2335	0	0	0	0	0	0	2335
3	Greater than 6 months ago	Gynecologist workup								0	0	0	0	0	0	0	0	0	0	0	0	0		0	0	0	0	0	0	0	0
6	15+ years ago	Gynecologist workup	Ultrasound							0	0	0	0	1	0	0	0	0	0	0	0	1		0	920	0	0	0	0	0	920
8	5 years ago	0								0	0	0	0	0	0	0	0	0	0	0	0	0		0	0	0	0	0	0	0	0
2	Greater than 6 months ago	0								0	0	0	0	0	0	0	0	0	0	0	0	0		0	0	0	0	0	0	0	0
8	5 years ago	Gynecologist workup	Urologist workup	Ultrasound	MRI					0	0	0	1	1	1	0	0	0	0	0	0	3		2335	920	0	0	0	0	0	3255
8	5-10 years ago	Exploratory Surgery	Urologist workup	Cat scan	MRI					0	0	0	1	0	1	0	1	0	0	0	0	3		2335	0	0	0	0	0	0	2335
7	2 years ago	Gynecologist workup	Ultrasound							0	0	0	0	1	0	0	0	0	0	0	0	1		0	920	0	0	0	0	0	920
9	10-15 years ago	Urodynamics	Urologist workup	Anal Ultrasound	Ultrasound	Cat scan	MRI			0	0	0	1	1	1	0	1	1	0	0	0	5		2335	920	0	720	0	0	0	3975
8	Less than 6 months ago	Gynecologist workup								0	0	0	0	0	0	0	0	0	0	0	0	0
4	10-15 years ago	Gynecologist workup	Ultrasound							0	0	0	0	1	0	0	0	0	0	0	0	1		0	920	0	0	0	0	0	920
7	4 years ago	Gynecologist workup	Exploratory Surgery	Urologist workup	Cat scan	MRI				0	0	0	1	0	1	0	1	0	1	0	0	4		2335	0	0	0	9500	0	0	11835
4	2 years ago	Gynecologist workup	Urologist workup	Cat scan						0	0	0	0	0	1	0	1	0	0	0	0	2		0	0	0	0	0	0	0	0
6	10-15 years ago	Gynecologist workup	Ultrasound							0	0	0	0	1	0	0	0	0	0	0	0	1		0	920	0	0	0	0	0	920
	Less than 6 months ago	Gynecologist workup	Urologist workup	Ultrasound	Cat scan					0	0	0	0	1	1	0	1	0	0	0	0	3
5	Less than 6 months ago	Gynecologist workup	Ultrasound							0	0	0	0	1	0	0	0	0	0	0	0	1
3	2 years ago	Urologist workup	MRI							0	0	0	1	0	0	0	0	0	0	0	0	1		2335	0	0	0	0	0	0	2335
7	Less than 6 months ago	Gynecologist workup	Ultrasound							0	0	0	0	1	0	0	0	0	0	0	0	1
4	2 years ago	MRI								0	0	0	0	0	0	0	0	0	0	0	0	0		0	0	0	0	0	0	0	0
9	10-15 years ago	Gynecologist workup	Ultrasound							0	0	0	0	1	0	0	0	0	0	0	0	1		0	920	0	0	0	0	0	920
10	10-15 years ago	Gynecologist workup	Ultrasound	MRI						0	0	0	1	1	0	0	0	0	0	0	0	2		2335	920	0	0	0	0	0	3255
9	4 years ago	MRI								0	0	0	0	0	0	0	0	0	0	0	0	0		0	0	0	0	0	0	0	0
7	15+ years ago	Gynecologist workup	Urologist workup	Ultrasound	MRI					0	0	0	1	1	1	0	0	0	0	0	0	3		2335	920	0	0	0	0	0	3255
8	Less than 6 months ago	0								0	0	0	0	0	0	0	0	0	0	0	0	0
8	Less than 6 months ago	Ultrasound								0	0	0	0	0	0	0	0	0	0	0	0	0
8	2 years ago	Gynecologist workup	Exploratory Surgery	Ultrasound						0	0	0	0	1	0	0	0	0	1	0	0	2		0	920	0	0	9500	0	0	10420
5	1 year ago	Gynecologist workup	Ultrasound	Cat scan	MRI					0	0	0	1	1	0	0	1	0	0	0	0	3		2335	920	0	0	0	0	0	3255
8	3 years ago	Gynecologist workup								0	0	0	0	0	0	0	0	0	0	0	0	0		0	0	0	0	0	0	0	0
3	Less than 6 months ago	Gynecologist workup	Ultrasound	Cat scan	MRI					0	0	0	1	1	0	0	1	0	0	0	0	3
10	15+ years ago	Gynecologist workup	Exploratory Surgery	Ultrasound	Cat scan	MRI				0	0	0	1	1	0	0	1	0	1	0	0	4		2335	920	0	0	9500	0	0	12755
9	Greater than 6 months ago	Ultrasound	Cat scan	MRI						0	0	0	1	0	0	0	1	0	0	0	0	2		2335	0	0	0	0	0	0	2335
7	Less than 6 months ago	Urologist workup	Ultrasound	MRI						0	0	0	1	1	0	0	0	0	0	0	0	2
		0								0	0	0	0	0	0	0	0	0	0	0	0	0
		Urologist workup								0	0	0	0	0	0	0	0	0	0	0	0	0
8	Greater than 6 months ago	Gynecologist workup								0	0	0	0	0	0	0	0	0	0	0	0	0		0	0	0	0	0	0	0	0
7	5 years ago	Gynecologist workup	Exploratory Surgery	Urologist workup	Sigmoidoscopy	Ultrasound	Cat scan	MRI		0	0	0	1	1	1	0	1	0	1	0	1	6		2335	920	0	0	9500	0	1840	14595
10	2 years ago	Gynecologist workup	Ultrasound	Cat scan						0	0	0	0	1	0	0	1	0	0	0	0	2		0	920	0	0	0	0	0	920
7	3 years ago	Gynecologist workup	Urologist workup	Ultrasound	MRI					0	0	0	1	1	1	0	0	0	0	0	0	3		2335	920	0	0	0	0	0	3255
2	5-10 years ago	Urologist workup	Ultrasound							0	0	0	0	1	0	0	0	0	0	0	0	1		0	920	0	0	0	0	0	920
3	10-15 years ago	Gynecologist workup	Ultrasound							0	0	0	0	1	0	0	0	0	0	0	0	1		0	920	0	0	0	0	0	920
6	2 years ago	0								0	0	0	0	0	0	0	0	0	0	0	0	0		0	0	0	0	0	0	0	0
5	1 year ago	Ultrasound								0	0	0	0	0	0	0	0	0	0	0	0	0		0	0	0	0	0	0	0	0
7	15+ years ago	Urologist workup	Cat scan							0	0	0	0	0	0	0	1	0	0	0	0	1		0	0	0	0	0	0	0	0
9	Less than 6 months ago	Urologist workup	Ultrasound							0	0	0	0	1	0	0	0	0	0	0	0	1
3	5-10 years ago	MRI								0	0	0	0	0	0	0	0	0	0	0	0	0		0	0	0	0	0	0	0	0
4	4 years ago	N/A								0	0	0	0	0	0	0	0	0	0	0	0	0		0	0	0	0	0	0	0	0
10	4 years ago	Gynecologist workup	Ultrasound	Cat scan	MRI					0	0	0	1	1	0	0	1	0	0	0	0	3		2335	920	0	0	0	0	0	3255
10	1 year ago	Gynecologist workup	Urodynamics	Ultrasound	Urologist workup					0	0	0	0	1	1	1	0	0	0	0	0	3		0	920	291	0	0	0	0	1211
9	3 years ago	Ultrasound								0	0	0	0	0	0	0	0	0	0	0	0	0		0	0	0	0	0	0	0	0
9	3 years ago	Urologist workup								0	0	0	0	0	0	0	0	0	0	0	0	0		0	0	0	0	0	0	0	0
7	10-15 years ago	Gynecologist workup	N/A							1	0	0	0	0	0	0	0	0	0	0	0	0		0	0	0	0	0	0	0	0
7	5 years ago	Gynecologist workup	Sigmoidoscopy	Ultrasound						0	0	0	0	1	0	0	0	0	0	0	1	2		0	920	0	0	0	0	1840	2760
9	5-10 years ago	Gynecologist workup	Ultrasound							0	0	0	0	1	0	0	0	0	0	0	0	1		0	920	0	0	0	0	0	920
9	10-15 years ago	Exploratory Surgery	MRI							0	0	0	1	0	0	0	0	0	0	0	0	1		2335	0	0	0	0	0	0	2335
7	5-10 years ago	Gynecologist workup	Urologist workup	Sigmoidoscopy	Ultrasound	Cat scan				0	0	0	0	1	1	0	1	0	0	0	1	4		0	920	0	0	0	0	1840	2760
7	Less than 6 months ago	Gynecologist workup	Sigmoidoscopy	Ultrasound						0	0	0	0	1	0	0	0	0	0	0	1	2
4	Less than 6 months ago	Gynecologist workup	Ultrasound							0	0	0	0	1	0	0	0	0	0	0	0	1
9	1 year ago	MRI								0	0	0	0	0	0	0	0	0	0	0	0	0		0	0	0	0	0	0	0	0
4	Less than 6 months ago	Gynecologist workup	Urodynamics	Urologist workup	Cat scan	MRI				0	0	0	1	0	1	1	1	0	0	0	0	4
8	3 years ago	Gynecologist workup	Urologist workup	Ultrasound						0	0	0	0	1	1	0	0	0	0	0	0	2		0	920	0	0	0	0	0	920
7	5 years ago	Ultrasound								0	0	0	0	0	0	0	0	0	0	0	0	0		0	0	0	0	0	0	0	0
6	2 years ago	Gynecologist workup	Urologist workup	Ultrasound						0	0	0	0	1	1	0	0	0	0	0	0	2		0	920	0	0	0	0	0	920
6	15+ years ago	Urologist workup	Ultrasound	Semen Culture						0	0	0	0	1	0	0	0	0	0	1	0	2		0	920	0	0	0	202	0	1122
5	2 years ago	Ultrasound	Cat scan	MRI						0	0	0	1	0	0	0	1	0	0	0	0	2		2335	0	0	0	0	0	0	2335
5	1 year ago	Gynecologist workup								0	0	0	0	0	0	0	0	0	0	0	0	0		0	0	0	0	0	0	0	0
7	5 years ago	Urodynamics	Urologist workup	Ultrasound	Cat scan					0	0	0	0	1	1	0	1	0	0	0	0	3		0	920	0	0	0	0	0	920
8	10-15 years ago	Gynecologist workup								0	0	0	0	0	0	0	0	0	0	0	0	0		0	0	0	0	0	0	0	0
6	Less than 6 months ago	Gynecologist workup	MRI							0	0	0	1	0	0	0	0	0	0	0	0	1
7	3 years ago	Gynecologist workup	Urologist workup	Cat scan						0	0	0	0	0	1	0	1	0	0	0	0	2		0	0	0	0	0	0	0	0
8	15+ years ago	Gynecologist workup	Urodynamics	Exploratory Surgery	Urologist workup	Ultrasound	Cat scan	MRI		0	0	0	1	1	1	1	1	0	1	0	0	6		2335	920	291	0	9500	0	0	13046
6	Less than 6 months ago	0								0	0	0	0	0	0	0	0	0	0	0	0	0
8		Gynecologist workup	Sigmoidoscopy	Ultrasound	MRI					0	0	0	1	1	0	0	0	0	0	0	1	3
9	4 years ago	Gynecologist workup	Urologist workup	Ultrasound						0	0	0	0	1	1	0	0	0	0	0	0	2		0	920	0	0	0	0	0	920
5	2 years ago	Gynecologist workup								0	0	0	0	0	0	0	0	0	0	0	0	0		0	0	0	0	0	0	0	0
7	4 years ago	Gynecologist workup								0	0	0	0	0	0	0	0	0	0	0	0	0		0	0	0	0	0	0	0	0
3	Less than 6 months ago	MRI								0	0	0	0	0	0	0	0	0	0	0	0	0
10	2 years ago	Gynecologist workup	Exploratory Surgery	Ultrasound	MRI					0	0	0	1	1	0	0	0	0	1	0	0	3		2335	920	0	0	9500	0	0	12755
8	4 years ago	Gynecologist workup								0	0	0	0	0	0	0	0	0	0	0	0	0		0	0	0	0	0	0	0	0
8	5-10 years ago	Gynecologist workup	Urologist workup	Ultrasound	Cat scan					0	0	0	0	1	1	0	1	0	0	0	0	3		0	920	0	0	0	0	0	920
10	2 years ago	Gynecologist workup	Urologist workup							0	0	0	0	0	1	0	0	0	0	0	0	1		0	0	0	0	0	0	0	0
10	10-15 years ago	Urologist workup	Ultrasound							0	0	0	0	1	0	0	0	0	0	0	0	1		0	920	0	0	0	0	0	920
4	Less than 6 months ago	0								0	0	0	0	0	0	0	0	0	0	0	0	0
4	5-10 years ago	Gynecologist workup	Exploratory Surgery	Urologist workup	Ultrasound	Cat scan				0	0	0	0	1	1	0	1	0	1	0	0	4		0	920	0	0	9500	0	0	10420
10	Greater than 6 months ago	Gynecologist workup	Ultrasound							0	0	0	0	1	0	0	0	0	0	0	0	1		0	920	0	0	0	0	0	920
10	10-15 years ago	Gynecologist workup	Urologist workup	Ultrasound	MRI					0	0	0	1	1	1	0	0	0	0	0	0	3		2335	920	0	0	0	0	0	3255
9	Greater than 6 months ago	Gynecologist workup								0	0	0	0	0	0	0	0	0	0	0	0	0		0	0	0	0	0	0	0	0
10	2 years ago	Gynecologist workup	Urodynamics	Urologist workup	Ultrasound	Cat scan				0	0	0	0	1	1	1	1	0	0	0	0	4		0	920	291	0	0	0	0	1211
10	10-15 years ago	Gynecologist workup	Exploratory Surgery	Ultrasound	Cat scan					0	0	0	0	1	0	0	1	0	1	0	0	3		0	920	0	0	9500	0	0	10420
3	Less than 6 months ago	Gynecologist workup	Urologist workup							0	0	0	0	0	1	0	0	0	0	0	0	1
10	15+ years ago	Gynecologist workup	Exploratory Surgery	Ultrasound						0	0	0	0	1	0	0	0	0	1	0	0	2		0	920	0	0	9500	0	0	10420
8	Greater than 6 months ago	Urologist workup	Ultrasound							0	0	0	0	1	0	0	0	0	0	0	0	1		0	920	0	0	0	0	0	920
7	10-15 years ago	Gynecologist workup	Urologist workup	Ultrasound						0	0	0	0	1	1	0	0	0	0	0	0	2		0	920	0	0	0	0	0	920
9	5-10 years ago	Gynecologist workup	Exploratory Surgery	Ultrasound	Cat scan	MRI				0	0	0	1	1	0	0	1	0	1	0	0	4		2335	920	0	0	9500	0	0	12755
4	4 years ago	Gynecologist workup								0	0	0	0	0	0	0	0	0	0	0	0	0		0	0	0	0	0	0	0	0
7	5-10 years ago	Ultrasound	Cat scan							0	0	0	0	0	0	0	1	0	0	0	0	1		0	0	0	0	0	0	0	0
7	10-15 years ago	Gynecologist workup	Urologist workup	Ultrasound						0	0	0	0	1	1	0	0	0	0	0	0	2		0	920	0	0	0	0	0	920
7	2 years ago	Urodynamics	Urologist workup	Ultrasound	Semen Culture					0	0	0	0	1	1	0	0	0	0	1	0	3		0	920	0	0	0	202	0	1122
4	2 years ago	0								0	0	0	0	0	0	0	0	0	0	0	0	0		0	0	0	0	0	0	0	0
8	10-15 years ago	Gynecologist workup	Ultrasound							0	0	0	0	1	0	0	0	0	0	0	0	1		0	920	0	0	0	0	0	920
7	Less than 6 months ago	Gynecologist workup	N/A							1	0	0	0	0	0	0	0	0	0	0	0	0
3	Less than 6 months ago	Cat scan	MRI							0	0	0	1	0	0	0	0	0	0	0	0	1
7	Greater than 6 months ago	Gynecologist workup	Urologist workup	Cat scan						0	0	0	0	0	1	0	1	0	0	0	0	2		0	0	0	0	0	0	0	0
6	4 years ago	Urologist workup	Cat scan							0	0	0	0	0	0	0	1	0	0	0	0	1		0	0	0	0	0	0	0	0
3	5 years ago	Gynecologist workup								0	0	0	0	0	0	0	0	0	0	0	0	0		0	0	0	0	0	0	0	0
10	5 years ago	Gynecologist workup	Urologist workup	Cat scan						0	0	0	0	0	1	0	1	0	0	0	0	2		0	0	0	0	0	0	0	0
6	Greater than 6 months ago	Urologist workup	Ultrasound	Cat scan						0	0	0	0	1	0	0	1	0	0	0	0	2		0	920	0	0	0	0	0	920
10	Less than 6 months ago	Gynecologist workup	Exploratory Surgery	Ultrasound	MRI					0	0	0	1	1	0	0	0	0	1	0	0	3
3	Less than 6 months ago	Gynecologist workup	Exploratory Surgery	Cat scan	MRI					0	0	0	1	0	0	0	1	0	1	0	0	3
9	1 year ago	Ultrasound	Gynecologist workup							0	0	1	0	0	0	0	0	0	0	0	0	1		0	0	0	0	0	0	0	0
6	5-10 years ago	Gynecologist workup	Ultrasound	MRI						0	0	0	1	1	0	0	0	0	0	0	0	2		2335	920	0	0	0	0	0	3255
5	Less than 6 months ago	Urologist workup	Sigmoidoscopy	Ultrasound						0	0	0	0	1	0	0	0	0	0	0	1	2
10	10-15 years ago	Gynecologist workup	Exploratory Surgery	Ultrasound	MRI					0	0	0	1	1	0	0	0	0	1	0	0	3		2335	920	0	0	9500	0	0	12755
10	5-10 years ago	Gynecologist workup								0	0	0	0	0	0	0	0	0	0	0	0	0		0	0	0	0	0	0	0	0
7	5-10 years ago	Gynecologist workup	Urodynamics	Urologist workup	Sigmoidoscopy	Ultrasound	Cat scan	MRI		0	0	0	1	1	1	1	1	0	0	0	1	6		2335	920	291	0	0	0	1840	5386
8	Greater than 6 months ago	Gynecologist workup	Ultrasound							0	0	0	0	1	0	0	0	0	0	0	0	1		0	920	0	0	0	0	0	920
7	3 years ago	Gynecologist workup	Exploratory Surgery	Ultrasound						0	0	0	0	1	0	0	0	0	1	0	0	2		0	920	0	0	9500	0	0	10420
6	4 years ago	Gynecologist workup	Urologist workup							0	0	0	0	0	1	0	0	0	0	0	0	1		0	0	0	0	0	0	0	0
10	5-10 years ago	Gynecologist workup								0	0	0	0	0	0	0	0	0	0	0	0	0		0	0	0	0	0	0	0	0
3	Less than 6 months ago	Urologist workup								0	0	0	0	0	0	0	0	0	0	0	0	0
10	5-10 years ago	Gynecologist workup	Exploratory Surgery	Ultrasound	MRI					0	0	0	1	1	0	0	0	0	1	0	0	3		2335	920	0	0	9500	0	0	12755
7	Less than 6 months ago	Gynecologist workup								0	0	0	0	0	0	0	0	0	0	0	0	0
7	Less than 6 months ago	Gynecologist workup								0	0	0	0	0	0	0	0	0	0	0	0	0
10	3 years ago	Urologist workup	Ultrasound	Cat scan	MRI					0	0	0	1	1	0	0	1	0	0	0	0	3		2335	920	0	0	0	0	0	3255
10	4 years ago	N/A								0	0	0	0	0	0	0	0	0	0	0	0	0		0	0	0	0	0	0	0	0
2	5-10 years ago	Urologist workup								0	0	0	0	0	0	0	0	0	0	0	0	0		0	0	0	0	0	0	0	0
10	Greater than 6 months ago	Gynecologist workup								0	0	0	0	0	0	0	0	0	0	0	0	0		0	0	0	0	0	0	0	0
10	3 years ago	0								0	0	0	0	0	0	0	0	0	0	0	0	0		0	0	0	0	0	0	0	0
7	5 years ago	Gynecologist workup	Exploratory Surgery	Ultrasound	MRI					0	0	0	1	1	0	0	0	0	1	0	0	3		2335	920	0	0	9500	0	0	12755
5	Greater than 6 months ago	0								0	0	0	0	0	0	0	0	0	0	0	0	0		0	0	0	0	0	0	0	0
7	3 years ago	Gynecologist workup	Urodynamics	Urologist workup	Cat scan	MRI				0	0	0	1	0	1	1	1	0	0	0	0	4		2335	0	291	0	0	0	0	2626
9	10-15 years ago	Gynecologist workup	Urologist workup	Ultrasound	Cat scan	MRI				0	0	0	1	1	1	0	1	0	0	0	0	4		2335	920	0	0	0	0	0	3255
7	Less than 6 months ago	Gynecologist workup								0	0	0	0	0	0	0	0	0	0	0	0	0
6	5-10 years ago	Gynecologist workup								0	0	0	0	0	0	0	0	0	0	0	0	0		0	0	0	0	0	0	0	0
6	5-10 years ago	Gynecologist workup	Anal Ultrasound	Sigmoidoscopy						0	0	0	0	0	0	0	0	1	0	0	1	2		0	0	0	720	0	0	1840	2560
7	Greater than 6 months ago	Gynecologist workup	Urologist workup	Sigmoidoscopy	MRI					0	0	0	1	0	1	0	0	0	0	0	1	3		2335	0	0	0	0	0	1840	4175
	Greater than 6 months ago	Urologist workup	Ultrasound	MRI						0	0	0	1	1	0	0	0	0	0	0	0	2		2335	920	0	0	0	0	0	3255
10	2 years ago	N/A								0	0	0	0	0	0	0	0	0	0	0	0	0		0	0	0	0	0	0	0	0
10	5-10 years ago	Urodynamics	Exploratory Surgery	Urologist workup	Ultrasound	Cat scan	MRI			0	0	0	1	1	1	0	1	0	1	0	0	5		2335	920	0	0	9500	0	0	12755
7	10-15 years ago	Ultrasound	Cat scan	MRI						0	0	0	1	0	0	0	1	0	0	0	0	2		2335	0	0	0	0	0	0	2335
8	Greater than 6 months ago	Gynecologist workup	Exploratory Surgery	Ultrasound	Cat scan					0	0	0	0	1	0	0	1	0	1	0	0	3		0	920	0	0	9500	0	0	10420
9	Greater than 6 months ago	Gynecologist workup	Urologist workup	Ultrasound						0	0	0	0	1	1	0	0	0	0	0	0	2		0	920	0	0	0	0	0	920
8	2 years ago	N/A								0	0	0	0	0	0	0	0	0	0	0	0	0		0	0	0	0	0	0	0	0
7	5-10 years ago	Urologist workup	Cat scan	MRI						0	0	0	1	0	0	0	1	0	0	0	0	2		2335	0	0	0	0	0	0	2335
9	15+ years ago	Gynecologist workup	Urodynamics	Exploratory Surgery	Urologist workup	Ultrasound	Cat scan	MRI		0	0	0	1	1	1	1	1	0	1	0	0	6		2335	920	291	0	9500	0	0	13046
10	2 years ago	Gynecologist workup	Urologist workup	Ultrasound						0	0	0	0	1	1	0	0	0	0	0	0	2		0	920	0	0	0	0	0	920
8	2 years ago	0								0	0	0	0	0	0	0	0	0	0	0	0	0		0	0	0	0	0	0	0	0
10	5 years ago	Gynecologist workup	Sigmoidoscopy	Cat scan						0	0	0	0	0	0	0	1	0	0	0	1	2		0	0	0	0	0	0	1840	1840
9	5-10 years ago	Gynecologist workup	Ultrasound	Cat scan						0	0	0	0	1	0	0	1	0	0	0	0	2		0	920	0	0	0	0	0	920
	3 years ago	Gynecologist workup	Urologist workup	Ultrasound	Cat scan					0	0	0	0	1	1	0	1	0	0	0	0	3		0	920	0	0	0	0	0	920
0	4 years ago	Gynecologist workup	Urologist workup	Ultrasound						0	0	0	0	1	1	0	0	0	0	0	0	2		0	920	0	0	0	0	0	920
7	2 years ago	N/A								0	0	0	0	0	0	0	0	0	0	0	0	0		0	0	0	0	0	0	0	0
8	2 years ago	Urologist workup	Ultrasound	Cat scan	MRI					0	0	0	1	1	0	0	1	0	0	0	0	3		2335	920	0	0	0	0	0	3255
8	5 years ago	Gynecologist workup	Ultrasound							0	0	0	0	1	0	0	0	0	0	0	0	1		0	920	0	0	0	0	0	920
	2 years ago	Gynecologist workup	Ultrasound							0	0	0	0	1	0	0	0	0	0	0	0	1		0	920	0	0	0	0	0	920
		Gynecologist workup	Ultrasound							0	0	0	0	1	0	0	0	0	0	0	0	1
9	Greater than 6 months ago	Urologist workup	Ultrasound	Cat scan	Semen Culture					0	0	0	0	1	0	0	1	0	0	1	0	3		0	920	0	0	0	202	0	1122
2	Less than 6 months ago	Ultrasound								0	0	0	0	0	0	0	0	0	0	0	0	0
6	5-10 years ago	Urologist workup	Sigmoidoscopy	Ultrasound	Cat scan	MRI				0	0	0	1	1	0	0	1	0	0	0	1	4		2335	920	0	0	0	0	1840	5095
7	Greater than 6 months ago	Gynecologist workup								0	0	0	0	0	0	0	0	0	0	0	0	0		0	0	0	0	0	0	0	0
10	15+ years ago	Gynecologist workup	Urologist workup	Ultrasound	Cat scan	MRI				0	0	0	1	1	1	0	1	0	0	0	0	4		2335	920	0	0	0	0	0	3255
7	1 year ago	Urologist workup	Ultrasound	MRI						0	0	0	1	1	0	0	0	0	0	0	0	2		2335	920	0	0	0	0	0	3255
4	5 years ago	Urologist workup	Ultrasound							0	0	0	0	1	0	0	0	0	0	0	0	1		0	920	0	0	0	0	0	920
7	Greater than 6 months ago	Ultrasound								0	0	0	0	0	0	0	0	0	0	0	0	0		0	0	0	0	0	0	0	0
8	5 years ago	Gynecologist workup	Ultrasound							0	0	0	0	1	0	0	0	0	0	0	0	1		0	920	0	0	0	0	0	920
8	15+ years ago	Gynecologist workup	Urologist workup	Cat scan						0	0	0	0	0	1	0	1	0	0	0	0	2		0	0	0	0	0	0	0	0
5	2 years ago	Urologist workup								0	0	0	0	0	0	0	0	0	0	0	0	0		0	0	0	0	0	0	0	0
	Greater than 6 months ago	Urologist workup	Ultrasound	Cat scan	MRI					0	0	0	1	1	0	0	1	0	0	0	0	3		2335	920	0	0	0	0	0	3255
7	Greater than 6 months ago	Urologist workup	Ultrasound	Cat scan	MRI					0	0	0	1	1	0	0	1	0	0	0	0	3		2335	920	0	0	0	0	0	3255
5	5-10 years ago	Urologist workup	Ultrasound	MRI						0	0	0	1	1	0	0	0	0	0	0	0	2		2335	920	0	0	0	0	0	3255
4	Less than 6 months ago	Gynecologist workup	Urodynamics	Urologist workup						0	0	0	0	0	1	1	0	0	0	0	0	2
9	5-10 years ago	Gynecologist workup	Exploratory Surgery	Urologist workup	Ultrasound					0	0	0	0	1	1	0	0	0	1	0	0	3		0	920	0	0	9500	0	0	10420
	Less than 6 months ago	0								0	0	0	0	0	0	0	0	0	0	0	0	0
7	4 years ago	0								0	0	0	0	0	0	0	0	0	0	0	0	0		0	0	0	0	0	0	0	0
10	Less than 6 months ago	Gynecologist workup								0	0	0	0	0	0	0	0	0	0	0	0	0
7	15+ years ago	N/A								0	0	0	0	0	0	0	0	0	0	0	0	0		0	0	0	0	0	0	0	0
7	10-15 years ago	Urologist workup	Cat scan	MRI						0	0	0	1	0	0	0	1	0	0	0	0	2		2335	0	0	0	0	0	0	2335
9	4 years ago	Gynecologist workup	Exploratory Surgery	Ultrasound	Cat scan					0	0	0	0	1	0	0	1	0	1	0	0	3		0	920	0	0	9500	0	0	10420
6	3 years ago	0								0	0	0	0	0	0	0	0	0	0	0	0	0		0	0	0	0	0	0	0	0
3	Greater than 6 months ago	Gynecologist workup	Exploratory Surgery	Cat scan	MRI					0	0	0	1	0	0	0	1	0	1	0	0	3		2335	0	0	0	9500	0	0	11835
8	10-15 years ago	N/A								0	0	0	0	0	0	0	0	0	0	0	0	0		0	0	0	0	0	0	0	0
9	Less than 6 months ago	Gynecologist workup	Ultrasound							0	0	0	0	1	0	0	0	0	0	0	0	1
7	Greater than 6 months ago	Gynecologist workup	Ultrasound							0	0	0	0	1	0	0	0	0	0	0	0	1		0	920	0	0	0	0	0	920
9	5-10 years ago	MRI								0	0	0	0	0	0	0	0	0	0	0	0	0		0	0	0	0	0	0	0	0
10	5-10 years ago	Gynecologist workup	Ultrasound							0	0	0	0	1	0	0	0	0	0	0	0	1		0	920	0	0	0	0	0	920
10	Greater than 6 months ago	Urologist workup	Ultrasound	Cat scan	MRI					0	0	0	1	1	0	0	1	0	0	0	0	3		2335	920	0	0	0	0	0	3255
4	10-15 years ago	Gynecologist workup	Sigmoidoscopy							0	0	0	0	0	0	0	0	0	0	0	1	1		0	0	0	0	0	0	1840	1840
8	15+ years ago	Gynecologist workup	Exploratory Surgery	Urologist workup	Ultrasound					0	0	0	0	1	1	0	0	0	1	0	0	3		0	920	0	0	9500	0	0	10420
2	Less than 6 months ago	Gynecologist workup	Urologist workup							0	0	0	0	0	1	0	0	0	0	0	0	1
9	2 years ago	Gynecologist workup	Urologist workup	Cat scan	MRI					0	0	0	1	0	1	0	1	0	0	0	0	3		2335	0	0	0	0	0	0	2335
6	Greater than 6 months ago	Urologist workup	Ultrasound	Cat scan						0	0	0	0	1	0	0	1	0	0	0	0	2		0	920	0	0	0	0	0	920
8	1 year ago	Gynecologist workup	Urologist workup	Ultrasound	MRI					0	0	0	1	1	1	0	0	0	0	0	0	3		2335	920	0	0	0	0	0	3255
4	3 years ago	Gynecologist workup	Urologist workup	Ultrasound	Cat scan					0	0	0	0	1	1	0	1	0	0	0	0	3		0	920	0	0	0	0	0	920
6	15+ years ago	Gynecologist workup	N/A							1	0	0	0	0	0	0	0	0	0	0	0	0		0	0	0	0	0	0	0	0
3	Greater than 6 months ago	0								0	0	0	0	0	0	0	0	0	0	0	0	0		0	0	0	0	0	0	0	0
3	Greater than 6 months ago	Urologist workup								0	0	0	0	0	0	0	0	0	0	0	0	0		0	0	0	0	0	0	0	0
7	Less than 6 months ago	Gynecologist workup	Exploratory Surgery	Ultrasound						0	0	0	0	1	0	0	0	0	1	0	0	2
10	3 years ago	Gynecologist workup	Urologist workup	Cat scan	MRI					0	0	0	1	0	1	0	1	0	0	0	0	3		2335	0	0	0	0	0	0	2335
8	4 years ago	Gynecologist workup	Ultrasound							0	0	0	0	1	0	0	0	0	0	0	0	1		0	920	0	0	0	0	0	920
6	15+ years ago	Urodynamics	Urologist workup	Anal Ultrasound	Ultrasound	Cat scan				0	0	0	0	1	1	0	1	1	0	0	0	4		0	920	0	720	0	0	0	1640
9	10-15 years ago	Gynecologist workup	Exploratory Surgery	Ultrasound	MRI					0	0	0	1	1	0	0	0	0	1	0	0	3		2335	920	0	0	9500	0	0	12755
8	10-15 years ago	Gynecologist workup	Exploratory Surgery							0	0	0	0	0	0	0	0	0	1	0	0	1		0	0	0	0	9500	0	0	9500
10	5-10 years ago	Gynecologist workup	Urodynamics	Urologist workup	Ultrasound	Exploratory Surgery	Cat scan	MRI		0	0	0	1	1	1	1	1	0	1	0	0	6		2335	920	291	0	9500	0	0	13046
7	Less than 6 months ago	Gynecologist workup	Ultrasound							0	0	0	0	1	0	0	0	0	0	0	0	1
9	2 years ago	N/A								0	0	0	0	0	0	0	0	0	0	0	0	0		0	0	0	0	0	0	0	0
10	5 years ago	Urologist workup								0	0	0	0	0	0	0	0	0	0	0	0	0		0	0	0	0	0	0	0	0
8	3 years ago	Gynecologist workup	Urologist workup	MRI						0	0	0	1	0	1	0	0	0	0	0	0	2		2335	0	0	0	0	0	0	2335
4	15+ years ago	Gynecologist workup	Urodynamics	Exploratory Surgery	Urologist workup	Ultrasound				0	0	0	0	1	1	1	0	0	1	0	0	4		0	920	291	0	9500	0	0	10711
8	Greater than 6 months ago	Urologist workup	Ultrasound							0	0	0	0	1	0	0	0	0	0	0	0	1		0	920	0	0	0	0	0	920
7	5-10 years ago	Gynecologist workup	Urodynamics	Urologist workup	MRI					0	0	0	1	0	1	1	0	0	0	0	0	3		2335	0	291	0	0	0	0	2626
5	5-10 years ago	Urologist workup								0	0	0	0	0	0	0	0	0	0	0	0	0		0	0	0	0	0	0	0	0
3	5-10 years ago	Urologist workup	Ultrasound	MRI	Semen Culture					0	0	0	1	1	0	0	0	0	0	1	0	3		2335	920	0	0	0	202	0	3457
8	Less than 6 months ago	Gynecologist workup	Urologist workup	Cat scan	MRI					0	0	0	1	0	1	0	1	0	0	0	0	3
10	Greater than 6 months ago	Urologist workup	Ultrasound	Cat scan	MRI					0	0	0	1	1	0	0	1	0	0	0	0	3		2335	920	0	0	0	0	0	3255
0	10-15 years ago	Gynecologist workup								0	0	0	0	0	0	0	0	0	0	0	0	0		0	0	0	0	0	0	0	0
3	15+ years ago	0								0	0	0	0	0	0	0	0	0	0	0	0	0		0	0	0	0	0	0	0	0
		Gynecologist workup	Exploratory Surgery	Urologist workup	Ultrasound					0	0	0	0	1	1	0	0	0	1	0	0	3
8	15+ years ago	Gynecologist workup	Ultrasound							0	0	0	0	1	0	0	0	0	0	0	0	1		0	920	0	0	0	0	0	920
		Gynecologist workup	Ultrasound	Cat scan	MRI					0	0	0	1	1	0	0	1	0	0	0	0	3
7	2 years ago	Gynecologist workup	Urologist workup	Ultrasound						0	0	0	0	1	1	0	0	0	0	0	0	2		0	920	0	0	0	0	0	920
10	5 years ago	Gynecologist workup	Urologist workup	Ultrasound						0	0	0	0	1	1	0	0	0	0	0	0	2		0	920	0	0	0	0	0	920
10	15+ years ago	Gynecologist workup	MRI							0	0	0	1	0	0	0	0	0	0	0	0	1		2335	0	0	0	0	0	0	2335
8	1 year ago	MRI	Urologist workup	Ultrasound						0	0	0	0	1	1	0	0	0	0	0	0	2		0	920	0	0	0	0	0	920
	Less than 6 months ago	Gynecologist workup								0	0	0	0	0	0	0	0	0	0	0	0	0
5	Less than 6 months ago	Gynecologist workup	Exploratory Surgery	Urologist workup	Ultrasound					0	0	0	0	1	1	0	0	0	1	0	0	3
6	Greater than 6 months ago	N/A								0	0	0	0	0	0	0	0	0	0	0	0	0		0	0	0	0	0	0	0	0
8	5 years ago	MRI								0	0	0	0	0	0	0	0	0	0	0	0	0		0	0	0	0	0	0	0	0
7	4 years ago	0								0	0	0	0	0	0	0	0	0	0	0	0	0		0	0	0	0	0	0	0	0
10	15+ years ago	Gynecologist workup	Urologist workup	Cat scan	MRI					0	0	0	1	0	1	0	1	0	0	0	0	3		2335	0	0	0	0	0	0	2335
4	Less than 6 months ago	Gynecologist workup	Ultrasound							0	0	0	0	1	0	0	0	0	0	0	0	1
		Ultrasound								0	0	0	0	0	0	0	0	0	0	0	0	0
		Urodynamics	Urologist workup	MRI						0	0	0	1	0	1	0	0	0	0	0	0	2
4	Greater than 6 months ago	Urologist workup	Ultrasound							0	0	0	0	1	0	0	0	0	0	0	0	1		0	920	0	0	0	0	0	920
3	Greater than 6 months ago	0								0	0	0	0	0	0	0	0	0	0	0	0	0		0	0	0	0	0	0	0	0
2	Greater than 6 months ago	Gynecologist workup								0	0	0	0	0	0	0	0	0	0	0	0	0		0	0	0	0	0	0	0	0
7	1 year ago	Gynecologist workup	Ultrasound							0	0	0	0	1	0	0	0	0	0	0	0	1		0	920	0	0	0	0	0	920
6	Less than 6 months ago	Urologist workup								0	0	0	0	0	0	0	0	0	0	0	0	0
5	Greater than 6 months ago	Gynecologist workup	MRI							0	0	0	1	0	0	0	0	0	0	0	0	1		2335	0	0	0	0	0	0	2335
	Less than 6 months ago	Gynecologist workup								0	0	0	0	0	0	0	0	0	0	0	0	0
4	2 years ago	Semen Culture								0	0	0	0	0	0	0	0	0	0	0	0	0		0	0	0	0	0	0	0	0
2	Greater than 6 months ago	Urologist workup	Ultrasound							0	0	0	0	1	0	0	0	0	0	0	0	1		0	920	0	0	0	0	0	920
3	Less than 6 months ago	Gynecologist workup	Urologist workup							0	0	0	0	0	1	0	0	0	0	0	0	1
10	Less than 6 months ago	Ultrasound								0	0	0	0	0	0	0	0	0	0	0	0	0
3	Less than 6 months ago	Gynecologist workup	Urologist workup	Ultrasound	Cat scan	MRI				0	0	0	1	1	1	0	1	0	0	0	0	4
7	1 year ago	Gynecologist workup								0	0	0	0	0	0	0	0	0	0	0	0	0		0	0	0	0	0	0	0	0
7	Greater than 6 months ago	Urologist workup	Cat scan	MRI						0	0	0	1	0	0	0	1	0	0	0	0	2		2335	0	0	0	0	0	0	2335
8	10-15 years ago	Urodynamics	Urologist workup	Sigmoidoscopy	Ultrasound	MRI				0	0	0	1	1	1	0	0	0	0	0	1	4		2335	920	0	0	0	0	1840	5095
7	Less than 6 months ago	Gynecologist workup								0	0	0	0	0	0	0	0	0	0	0	0	0
10	Less than 6 months ago	Urologist workup	Ultrasound	Cat scan	MRI					0	0	0	1	1	0	0	1	0	0	0	0	3
9	15+ years ago	Gynecologist workup	Ultrasound							0	0	0	0	1	0	0	0	0	0	0	0	1		0	920	0	0	0	0	0	920
6	3 years ago	Gynecologist workup	Sigmoidoscopy	Ultrasound	Cat scan	MRI				0	0	0	1	1	0	0	1	0	0	0	1	4		2335	920	0	0	0	0	1840	5095
8	2 years ago	Ultrasound								0	0	0	0	0	0	0	0	0	0	0	0	0		0	0	0	0	0	0	0	0
6	1 year ago	Gynecologist workup	Ultrasound							0	0	0	0	1	0	0	0	0	0	0	0	1		0	920	0	0	0	0	0	920
6	1 year ago	Gynecologist workup	Ultrasound	MRI						0	0	0	1	1	0	0	0	0	0	0	0	2		2335	920	0	0	0	0	0	3255
0	Less than 6 months ago	0								0	0	0	0	0	0	0	0	0	0	0	0	0
8		Ultrasound	MRI							0	0	0	1	0	0	0	0	0	0	0	0	1
7	10-15 years ago	Gynecologist workup	Ultrasound	MRI						0	0	0	1	1	0	0	0	0	0	0	0	2		2335	920	0	0	0	0	0	3255
8	10-15 years ago	Gynecologist workup	Ultrasound	N/A						1	0	0	0	1	0	0	0	0	0	0	0	1		0	920	0	0	0	0	0	920
3	4 years ago	Sigmoidoscopy								0	0	0	0	0	0	0	0	0	0	0	0	0		0	0	0	0	0	0	0	0
6	15+ years ago	Gynecologist workup	Urodynamics	Exploratory Surgery	Ultrasound	Cat scan	MRI			0	0	0	1	1	0	1	1	0	1	0	0	5		2335	920	291	0	9500	0	0	13046
8	Greater than 6 months ago	Ultrasound	Cat scan	MRI						0	0	0	1	0	0	0	1	0	0	0	0	2		2335	0	0	0	0	0	0	2335
2	Less than 6 months ago	N/A								0	0	0	0	0	0	0	0	0	0	0	0	0
10	Less than 6 months ago	Gynecologist workup	Ultrasound	Cat scan						0	0	0	0	1	0	0	1	0	0	0	0	2
3	4 years ago	N/A								0	0	0	0	0	0	0	0	0	0	0	0	0		0	0	0	0	0	0	0	0
8	2 years ago	Gynecologist workup	Urologist workup	Ultrasound						0	0	0	0	1	1	0	0	0	0	0	0	2		0	920	0	0	0	0	0	920
9	1 year ago	0								0	0	0	0	0	0	0	0	0	0	0	0	0		0	0	0	0	0	0	0	0
9	10-15 years ago	Gynecologist workup	Exploratory Surgery	Ultrasound	Cat scan	MRI				0	0	0	1	1	0	0	1	0	1	0	0	4		2335	920	0	0	9500	0	0	12755
5	Greater than 6 months ago	MRI								0	0	0	0	0	0	0	0	0	0	0	0	0		0	0	0	0	0	0	0	0
8	5-10 years ago	MRI								0	0	0	0	0	0	0	0	0	0	0	0	0		0	0	0	0	0	0	0	0
8	5-10 years ago	Gynecologist workup	Ultrasound	MRI						0	0	0	1	1	0	0	0	0	0	0	0	2		2335	920	0	0	0	0	0	3255
7	15+ years ago	Urologist workup	MRI							0	0	0	1	0	0	0	0	0	0	0	0	1		2335	0	0	0	0	0	0	2335
6	Greater than 6 months ago	Urologist workup	Ultrasound	Cat scan						0	0	0	0	1	0	0	1	0	0	0	0	2		0	920	0	0	0	0	0	920
8	5-10 years ago	Gynecologist workup	MRI							0	0	0	1	0	0	0	0	0	0	0	0	1		2335	0	0	0	0	0	0	2335
6	4 years ago	Exploratory Surgery	Ultrasound							0	0	0	0	1	0	0	0	0	0	0	0	1		0	920	0	0	0	0	0	920
6	15+ years ago	0								0	0	0	0	0	0	0	0	0	0	0	0	0		0	0	0	0	0	0	0	0
6	15+ years ago	Urodynamics	Urologist workup	Cat scan						0	0	0	0	0	1	0	1	0	0	0	0	2		0	0	0	0	0	0	0	0
		N/A								0	0	0	0	0	0	0	0	0	0	0	0	0
6	Greater than 6 months ago	Gynecologist workup	Urodynamics	MRI						0	0	0	1	0	0	1	0	0	0	0	0	2		2335	0	291	0	0	0	0	2626
6	3 years ago	Urologist workup								0	0	0	0	0	0	0	0	0	0	0	0	0		0	0	0	0	0	0	0	0
8	5-10 years ago	Gynecologist workup	Exploratory Surgery	Ultrasound	Cat scan	MRI				0	0	0	1	1	0	0	1	0	1	0	0	4		2335	920	0	0	9500	0	0	12755
8	2 years ago	0								0	0	0	0	0	0	0	0	0	0	0	0	0		0	0	0	0	0	0	0	0
9	3 years ago	Gynecologist workup	Exploratory Surgery	Urologist workup	Ultrasound	Cat scan	MRI			0	0	0	1	1	1	0	1	0	1	0	0	5		2335	920	0	0	9500	0	0	12755
2	Greater than 6 months ago	Urologist workup	Ultrasound							0	0	0	0	1	0	0	0	0	0	0	0	1		0	920	0	0	0	0	0	920
9	10-15 years ago	MRI								0	0	0	0	0	0	0	0	0	0	0	0	0		0	0	0	0	0	0	0	0
10	5 years ago	Gynecologist workup	Urologist workup							0	0	0	0	0	1	0	0	0	0	0	0	1		0	0	0	0	0	0	0	0
10	4 years ago	Gynecologist workup	Ultrasound							0	0	0	0	1	0	0	0	0	0	0	0	1		0	920	0	0	0	0	0	920
8	10-15 years ago	Gynecologist workup								0	0	0	0	0	0	0	0	0	0	0	0	0		0	0	0	0	0	0	0	0
5	15+ years ago	Urodynamics	Exploratory Surgery	Urologist workup	Anal Ultrasound					0	0	0	0	0	1	0	0	1	1	0	0	3		0	0	0	720	9500	0	0	10220
10	10-15 years ago	0								0	0	0	0	0	0	0	0	0	0	0	0	0		0	0	0	0	0	0	0	0
8	Less than 6 months ago	Gynecologist workup	Urodynamics	Urologist workup	Ultrasound					0	0	0	0	1	1	1	0	0	0	0	0	3
8	5 years ago	Urologist workup	MRI							0	0	0	1	0	0	0	0	0	0	0	0	1		2335	0	0	0	0	0	0	2335
10	Less than 6 months ago	Gynecologist workup	Urologist workup	Cat scan	MRI					0	0	0	1	0	1	0	1	0	0	0	0	3
7	3 years ago	Cat scan	MRI							0	0	0	1	0	0	0	0	0	0	0	0	1		2335	0	0	0	0	0	0	2335
7	1 year ago	Gynecologist workup	Urologist workup							0	0	0	0	0	1	0	0	0	0	0	0	1		0	0	0	0	0	0	0	0
8	Less than 6 months ago	Urologist workup								0	0	0	0	0	0	0	0	0	0	0	0	0
7	4 years ago	Ultrasound								0	0	0	0	0	0	0	0	0	0	0	0	0		0	0	0	0	0	0	0	0
8	5-10 years ago	Gynecologist workup	Ultrasound							0	0	0	0	1	0	0	0	0	0	0	0	1		0	920	0	0	0	0	0	920
8	Less than 6 months ago	Gynecologist workup	Exploratory Surgery	Ultrasound						0	0	0	0	1	0	0	0	0	1	0	0	2
3	10-15 years ago	MRI								0	0	0	0	0	0	0	0	0	0	0	0	0		0	0	0	0	0	0	0	0
6	10-15 years ago	Ultrasound								0	0	0	0	0	0	0	0	0	0	0	0	0		0	0	0	0	0	0	0	0
	Less than 6 months ago	Urodynamics	Urologist workup	Ultrasound	MRI					0	0	0	1	1	1	0	0	0	0	0	0	3
7	3 years ago	Gynecologist workup	MRI							0	0	0	1	0	0	0	0	0	0	0	0	1		2335	0	0	0	0	0	0	2335
		Gynecologist workup	Urologist workup	Ultrasound	Cat scan	MRI				0	0	0	1	1	1	0	1	0	0	0	0	4
9	5-10 years ago	0								0	0	0	0	0	0	0	0	0	0	0	0	0		0	0	0	0	0	0	0	0
7		Gynecologist workup	Urologist workup	Ultrasound	Cat scan					0	0	0	0	1	1	0	1	0	0	0	0	3
8	3 years ago	Gynecologist workup	Urodynamics	Urologist workup	Ultrasound					0	0	0	0	1	1	1	0	0	0	0	0	3		0	920	291	0	0	0	0	1211
8	4 years ago	Gynecologist workup	Urologist workup	Cat scan	MRI					0	0	0	1	0	1	0	1	0	0	0	0	3		2335	0	0	0	0	0	0	2335
8	10-15 years ago	Gynecologist workup	Urodynamics	Exploratory Surgery	Urologist workup	Ultrasound	Cat scan	MRI		0	0	0	1	1	1	1	1	0	1	0	0	6		2335	920	291	0	9500	0	0	13046
5	Greater than 6 months ago	Urologist workup								0	0	0	0	0	0	0	0	0	0	0	0	0		0	0	0	0	0	0	0	0
10	Less than 6 months ago	Gynecologist workup								0	0	0	0	0	0	0	0	0	0	0	0	0
5	Greater than 6 months ago	Urodynamics	Urologist workup							0	0	0	0	0	1	0	0	0	0	0	0	1		0	0	0	0	0	0	0	0
5	2 years ago	Gynecologist workup								0	0	0	0	0	0	0	0	0	0	0	0	0		0	0	0	0	0	0	0	0
8	Greater than 6 months ago	Urologist workup	Ultrasound	MRI						0	0	0	1	1	0	0	0	0	0	0	0	2		2335	920	0	0	0	0	0	3255
8	5 years ago	Ultrasound	MRI							0	0	0	1	0	0	0	0	0	0	0	0	1		2335	0	0	0	0	0	0	2335
8	Greater than 6 months ago	0								0	0	0	0	0	0	0	0	0	0	0	0	0		0	0	0	0	0	0	0	0
7	2 years ago	Gynecologist workup	Ultrasound							0	0	0	0	1	0	0	0	0	0	0	0	1		0	920	0	0	0	0	0	920
5	Less than 6 months ago	Urologist workup	Ultrasound							0	0	0	0	1	0	0	0	0	0	0	0	1
7	3 years ago	0								0	0	0	0	0	0	0	0	0	0	0	0	0		0	0	0	0	0	0	0	0
9	5-10 years ago	Gynecologist workup								0	0	0	0	0	0	0	0	0	0	0	0	0		0	0	0	0	0	0	0	0
10	Less than 6 months ago	Gynecologist workup	Urologist workup	Cat scan						0	0	0	0	0	1	0	1	0	0	0	0	2
6	2 years ago	0								0	0	0	0	0	0	0	0	0	0	0	0	0		0	0	0	0	0	0	0	0
7	10-15 years ago	Gynecologist workup	Ultrasound							0	0	0	0	1	0	0	0	0	0	0	0	1		0	920	0	0	0	0	0	920
9	5-10 years ago	Gynecologist workup	Ultrasound	MRI						0	0	0	1	1	0	0	0	0	0	0	0	2		2335	920	0	0	0	0	0	3255
10		Gynecologist workup	Urodynamics	Urologist workup	Sigmoidoscopy	Ultrasound	Cat scan	MRI		0	0	0	1	1	1	1	1	0	0	0	1	6
7	Less than 6 months ago	0								0	0	0	0	0	0	0	0	0	0	0	0	0
8	2 years ago	Gynecologist workup								0	0	0	0	0	0	0	0	0	0	0	0	0		0	0	0	0	0	0	0	0
8	5 years ago	Gynecologist workup								0	0	0	0	0	0	0	0	0	0	0	0	0		0	0	0	0	0	0	0	0
8	5 years ago	Gynecologist workup	Sigmoidoscopy	Ultrasound	Cat scan	MRI				0	0	0	1	1	0	0	1	0	0	0	1	4		2335	920	0	0	0	0	1840	5095
7	15+ years ago	Gynecologist workup	Ultrasound							0	0	0	0	1	0	0	0	0	0	0	0	1		0	920	0	0	0	0	0	920
6	2 years ago	Gynecologist workup	Ultrasound	MRI						0	0	0	1	1	0	0	0	0	0	0	0	2		2335	920	0	0	0	0	0	3255
7	1 year ago	Gynecologist workup								0	0	0	0	0	0	0	0	0	0	0	0	0		0	0	0	0	0	0	0	0
7	Less than 6 months ago	Urologist workup								0	0	0	0	0	0	0	0	0	0	0	0	0
7	5-10 years ago	Gynecologist workup	Urologist workup	Ultrasound	MRI					0	0	0	1	1	1	0	0	0	0	0	0	3		2335	920	0	0	0	0	0	3255
10	Less than 6 months ago	0								0	0	0	0	0	0	0	0	0	0	0	0	0
3	15+ years ago	Urologist workup	Ultrasound	MRI						0	0	0	1	1	0	0	0	0	0	0	0	2		2335	920	0	0	0	0	0	3255
3	2 years ago	Urologist workup	Ultrasound							0	0	0	0	1	0	0	0	0	0	0	0	1		0	920	0	0	0	0	0	920
9	1 year ago	Urologist workup	Gynecologist workup							0	0	1	0	0	0	0	0	0	0	0	0	1		0	0	0	0	0	0	0	0
7	Greater than 6 months ago	N/A								0	0	0	0	0	0	0	0	0	0	0	0	0		0	0	0	0	0	0	0	0
5	Less than 6 months ago	Gynecologist workup	Cat scan							0	0	0	0	0	0	0	1	0	0	0	0	1
5	15+ years ago	Urologist workup	Sigmoidoscopy	Cat scan	MRI					0	0	0	1	0	0	0	1	0	0	0	1	3		2335	0	0	0	0	0	1840	4175
10	5-10 years ago	Gynecologist workup								0	0	0	0	0	0	0	0	0	0	0	0	0		0	0	0	0	0	0	0	0
3	5-10 years ago	Urologist workup	MRI	Semen Culture						0	0	0	1	0	0	0	0	0	0	1	0	2		2335	0	0	0	0	202	0	2537
10	15+ years ago	Gynecologist workup	Ultrasound	Cat scan	MRI					0	0	0	1	1	0	0	1	0	0	0	0	3		2335	920	0	0	0	0	0	3255
10	Greater than 6 months ago	MRI								0	0	0	0	0	0	0	0	0	0	0	0	0		0	0	0	0	0	0	0	0
9	Less than 6 months ago	0								0	0	0	0	0	0	0	0	0	0	0	0	0
3	15+ years ago	Gynecologist workup	Urodynamics	Exploratory Surgery	Urologist workup	MRI				0	0	0	1	0	1	1	0	0	1	0	0	4		2335	0	291	0	9500	0	0	12126
4	5 years ago	Gynecologist workup	Urodynamics	Urologist workup	Ultrasound	MRI				0	0	0	1	1	1	1	0	0	0	0	0	4		2335	920	291	0	0	0	0	3546
10	1 year ago	Urologist workup	Ultrasound	Cat scan	MRI					0	0	0	1	1	0	0	1	0	0	0	0	3		2335	920	0	0	0	0	0	3255
8	Less than 6 months ago	0								0	0	0	0	0	0	0	0	0	0	0	0	0
7	2 years ago	Gynecologist workup	Ultrasound	MRI						0	0	0	1	1	0	0	0	0	0	0	0	2		2335	920	0	0	0	0	0	3255
5	1 year ago	Gynecologist workup	Ultrasound	Cat scan	MRI					0	0	0	1	1	0	0	1	0	0	0	0	3		2335	920	0	0	0	0	0	3255
	3 years ago	Gynecologist workup	Urodynamics	Urologist workup	Cat scan					0	0	0	0	0	1	1	1	0	0	0	0	3		0	0	291	0	0	0	0	291
7	10-15 years ago	Gynecologist workup	Urodynamics	Exploratory Surgery	Urologist workup	Sigmoidoscopy				0	0	0	0	0	1	1	0	0	1	0	1	4		0	0	291	0	9500	0	1840	11631
10	Greater than 6 months ago	MRI								0	0	0	0	0	0	0	0	0	0	0	0	0		0	0	0	0	0	0	0	0
8	5-10 years ago	N/A								0	0	0	0	0	0	0	0	0	0	0	0	0		0	0	0	0	0	0	0	0
0		Gynecologist workup	Ultrasound							0	0	0	0	1	0	0	0	0	0	0	0	1
10	2 years ago	Gynecologist workup	Exploratory Surgery	Urologist workup	Ultrasound	Cat scan				0	0	0	0	1	1	0	1	0	1	0	0	4		0	920	0	0	9500	0	0	10420
8	5-10 years ago	N/A								0	0	0	0	0	0	0	0	0	0	0	0	0		0	0	0	0	0	0	0	0
		N/A								0	0	0	0	0	0	0	0	0	0	0	0	0
6	5-10 years ago	Gynecologist workup	Ultrasound							0	0	0	0	1	0	0	0	0	0	0	0	1		0	920	0	0	0	0	0	920
9	1 year ago	Gynecologist workup								0	0	0	0	0	0	0	0	0	0	0	0	0		0	0	0	0	0	0	0	0
8	1 year ago	Gynecologist workup								0	0	0	0	0	0	0	0	0	0	0	0	0		0	0	0	0	0	0	0	0
10	10-15 years ago	MRI								0	0	0	0	0	0	0	0	0	0	0	0	0		0	0	0	0	0	0	0	0
6	1 year ago	Gynecologist workup	Ultrasound							0	0	0	0	1	0	0	0	0	0	0	0	1		0	920	0	0	0	0	0	920
0		Gynecologist workup								0	0	0	0	0	0	0	0	0	0	0	0	0
4	Less than 6 months ago	MRI								0	0	0	0	0	0	0	0	0	0	0	0	0
10	10-15 years ago	N/A								0	0	0	0	0	0	0	0	0	0	0	0	0		0	0	0	0	0	0	0	0
8	2 years ago	Gynecologist workup	Ultrasound	MRI						0	0	0	1	1	0	0	0	0	0	0	0	2		2335	920	0	0	0	0	0	3255
8	Less than 6 months ago	Gynecologist workup	Urologist workup							0	0	0	0	0	1	0	0	0	0	0	0	1
		Gynecologist workup								0	0	0	0	0	0	0	0	0	0	0	0	0
9	15+ years ago	Gynecologist workup								0	0	0	0	0	0	0	0	0	0	0	0	0		0	0	0	0	0	0	0	0
8	5-10 years ago	Gynecologist workup	Exploratory Surgery							0	0	0	0	0	0	0	0	0	1	0	0	1		0	0	0	0	9500	0	0	9500
9	Less than 6 months ago	0								0	0	0	0	0	0	0	0	0	0	0	0	0
6	Less than 6 months ago	Gynecologist workup	MRI							0	0	0	1	0	0	0	0	0	0	0	0	1
10	10-15 years ago	N/A								0	0	0	0	0	0	0	0	0	0	0	0	0		0	0	0	0	0	0	0	0
10	15+ years ago	Gynecologist workup	Urodynamics	Urologist workup	Sigmoidoscopy	Ultrasound	MRI			0	0	0	1	1	1	1	0	0	0	0	1	5		2335	920	291	0	0	0	1840	5386
8	10-15 years ago	Gynecologist workup								0	0	0	0	0	0	0	0	0	0	0	0	0		0	0	0	0	0	0	0	0
5	1 year ago	Gynecologist workup								0	0	0	0	0	0	0	0	0	0	0	0	0		0	0	0	0	0	0	0	0
8	Less than 6 months ago	Ultrasound	MRI							0	0	0	1	0	0	0	0	0	0	0	0	1
5	Greater than 6 months ago	Urodynamics	Urologist workup	Ultrasound	Cat scan	MRI				0	0	0	1	1	1	0	1	0	0	0	0	4		2335	920	0	0	0	0	0	3255
7	15+ years ago	Gynecologist workup	Urologist workup							0	0	0	0	0	1	0	0	0	0	0	0	1		0	0	0	0	0	0	0	0
7	5-10 years ago	Gynecologist workup	Ultrasound							0	0	0	0	1	0	0	0	0	0	0	0	1		0	920	0	0	0	0	0	920
8	1 year ago	Urologist workup	Ultrasound							0	0	0	0	1	0	0	0	0	0	0	0	1		0	920	0	0	0	0	0	920
8	Greater than 6 months ago	Urologist workup	Ultrasound							0	0	0	0	1	0	0	0	0	0	0	0	1		0	920	0	0	0	0	0	920
0	1 year ago	Gynecologist workup								0	0	0	0	0	0	0	0	0	0	0	0	0		0	0	0	0	0	0	0	0
7	5 years ago	Gynecologist workup								0	0	0	0	0	0	0	0	0	0	0	0	0		0	0	0	0	0	0	0	0
8	10-15 years ago	Ultrasound								0	0	0	0	0	0	0	0	0	0	0	0	0		0	0	0	0	0	0	0	0
4	5-10 years ago	Gynecologist workup								0	0	0	0	0	0	0	0	0	0	0	0	0		0	0	0	0	0	0	0	0
8	1 year ago	N/A								0	0	0	0	0	0	0	0	0	0	0	0	0		0	0	0	0	0	0	0	0
2	2 years ago	Gynecologist workup	Urodynamics	Urologist workup	Ultrasound	Cat scan				0	0	0	0	1	1	1	1	0	0	0	0	4		0	920	291	0	0	0	0	1211
2	1 year ago	Gynecologist workup								0	0	0	0	0	0	0	0	0	0	0	0	0		0	0	0	0	0	0	0	0
8	3 years ago	Gynecologist workup	Exploratory Surgery	Ultrasound	Cat scan	MRI				0	0	0	1	1	0	0	1	0	1	0	0	4		2335	920	0	0	9500	0	0	12755
9	10-15 years ago	Gynecologist workup	Urodynamics	Exploratory Surgery	Urologist workup	Ultrasound	Cat scan	MRI		0	0	0	1	1	1	1	1	0	1	0	0	6		2335	920	291	0	9500	0	0	13046
6	5-10 years ago	Urologist workup								0	0	0	0	0	0	0	0	0	0	0	0	0		0	0	0	0	0	0	0	0
7	Greater than 6 months ago	Gynecologist workup								0	0	0	0	0	0	0	0	0	0	0	0	0		0	0	0	0	0	0	0	0
3	Less than 6 months ago	0								0	0	0	0	0	0	0	0	0	0	0	0	0
3	Less than 6 months ago	N/A								0	0	0	0	0	0	0	0	0	0	0	0	0
6	10-15 years ago	MRI								0	0	0	0	0	0	0	0	0	0	0	0	0		0	0	0	0	0	0	0	0
10	5-10 years ago	Ultrasound								0	0	0	0	0	0	0	0	0	0	0	0	0		0	0	0	0	0	0	0	0
8	10-15 years ago	Gynecologist workup	MRI							0	0	0	1	0	0	0	0	0	0	0	0	1		2335	0	0	0	0	0	0	2335
8	10-15 years ago	Gynecologist workup	Urologist workup	Ultrasound	Cat scan	MRI				0	0	0	1	1	1	0	1	0	0	0	0	4		2335	920	0	0	0	0	0	3255
1	2 years ago	0								0	0	0	0	0	0	0	0	0	0	0	0	0		0	0	0	0	0	0	0	0
9	10-15 years ago	Gynecologist workup								0	0	0	0	0	0	0	0	0	0	0	0	0		0	0	0	0	0	0	0	0
8	5 years ago	0								0	0	0	0	0	0	0	0	0	0	0	0	0		0	0	0	0	0	0	0	0
8	3 years ago	Gynecologist workup	Cat scan							0	0	0	0	0	0	0	1	0	0	0	0	1		0	0	0	0	0	0	0	0
5	5 years ago	Gynecologist workup								0	0	0	0	0	0	0	0	0	0	0	0	0		0	0	0	0	0	0	0	0
10	1 year ago	Urologist workup	MRI							0	0	0	1	0	0	0	0	0	0	0	0	1		2335	0	0	0	0	0	0	2335
5	10-15 years ago	Ultrasound	Cat scan	MRI						0	0	0	1	0	0	0	1	0	0	0	0	2		2335	0	0	0	0	0	0	2335
9	5-10 years ago	Ultrasound	Semen Culture							0	0	0	0	0	0	0	0	0	0	1	0	1		0	0	0	0	0	202	0	202
5	Less than 6 months ago	Gynecologist workup								0	0	0	0	0	0	0	0	0	0	0	0	0
		Gynecologist workup								0	0	0	0	0	0	0	0	0	0	0	0	0
9	1 year ago	N/A								0	0	0	0	0	0	0	0	0	0	0	0	0		0	0	0	0	0	0	0	0
5	1 year ago	Gynecologist workup	Urologist workup	Ultrasound						0	0	0	0	1	1	0	0	0	0	0	0	2		0	920	0	0	0	0	0	920
9	5-10 years ago	Ultrasound								0	0	0	0	0	0	0	0	0	0	0	0	0		0	0	0	0	0	0	0	0
5	5 years ago	N/A								0	0	0	0	0	0	0	0	0	0	0	0	0		0	0	0	0	0	0	0	0
7	Less than 6 months ago	Gynecologist workup	Urodynamics	Exploratory Surgery	Urologist workup	Cat scan				0	0	0	0	0	1	1	1	0	1	0	0	4
6	2 years ago	Gynecologist workup	Urologist workup	MRI						0	0	0	1	0	1	0	0	0	0	0	0	2		2335	0	0	0	0	0	0	2335
8	Less than 6 months ago	Urologist workup	MRI							0	0	0	1	0	0	0	0	0	0	0	0	1
		Urologist workup	MRI							0	0	0	1	0	0	0	0	0	0	0	0	1
9	Less than 6 months ago	Gynecologist workup	Urologist workup							0	0	0	0	0	1	0	0	0	0	0	0	1
3	Greater than 6 months ago	0								0	0	0	0	0	0	0	0	0	0	0	0	0		0	0	0	0	0	0	0	0
0	10-15 years ago	Gynecologist workup	Urologist workup	Ultrasound						0	0	0	0	1	1	0	0	0	0	0	0	2		0	920	0	0	0	0	0	920
3	Less than 6 months ago	0								0	0	0	0	0	0	0	0	0	0	0	0	0
8	1 year ago	0								0	0	0	0	0	0	0	0	0	0	0	0	0		0	0	0	0	0	0	0	0
6	5 years ago	N/A								0	0	0	0	0	0	0	0	0	0	0	0	0		0	0	0	0	0	0	0	0
7	1 year ago	Gynecologist workup	Urodynamics	Urologist workup	Ultrasound	Cat scan				0	0	0	0	1	1	1	1	0	0	0	0	4		0	920	291	0	0	0	0	1211
8	5-10 years ago	Gynecologist workup								0	0	0	0	0	0	0	0	0	0	0	0	0		0	0	0	0	0	0	0	0
6	2 years ago	Gynecologist workup	Ultrasound							0	0	0	0	1	0	0	0	0	0	0	0	1		0	920	0	0	0	0	0	920
8	2 years ago	Gynecologist workup	MRI	Ultrasound	Cat scan					0	0	0	1	1	0	0	1	0	0	0	0	3		2335	920	0	0	0	0	0	3255
8	3 years ago	Gynecologist workup	Exploratory Surgery	Ultrasound	MRI					0	0	0	1	1	0	0	0	0	1	0	0	3		2335	920	0	0	9500	0	0	12755
8	5-10 years ago	Urologist workup	Cat scan	MRI						0	0	0	1	0	0	0	1	0	0	0	0	2		2335	0	0	0	0	0	0	2335
6		Urodynamics	Urologist workup	Ultrasound						0	0	0	0	1	1	0	0	0	0	0	0	2
8	15+ years ago	Gynecologist workup	Cat scan	MRI						0	0	0	1	0	0	0	1	0	0	0	0	2		2335	0	0	0	0	0	0	2335
8	5 years ago	Gynecologist workup	Exploratory Surgery	Ultrasound	Cat scan					0	0	0	0	1	0	0	1	0	1	0	0	3		0	920	0	0	9500	0	0	10420
4	5-10 years ago	N/A								0	0	0	0	0	0	0	0	0	0	0	0	0		0	0	0	0	0	0	0	0
2	5-10 years ago	Cat scan								0	0	0	0	0	0	0	0	0	0	0	0	0		0	0	0	0	0	0	0	0
8	5-10 years ago	Gynecologist workup	Ultrasound							0	0	0	0	1	0	0	0	0	0	0	0	1		0	920	0	0	0	0	0	920
10	15+ years ago	N/A								0	0	0	0	0	0	0	0	0	0	0	0	0		0	0	0	0	0	0	0	0
9	5-10 years ago	Gynecologist workup	Urologist workup	Ultrasound	MRI					0	0	0	1	1	1	0	0	0	0	0	0	3		2335	920	0	0	0	0	0	3255
9	2 years ago	Gynecologist workup	Urodynamics	Urologist workup	Ultrasound	Cat scan	MRI			0	0	0	1	1	1	1	1	0	0	0	0	5		2335	920	291	0	0	0	0	3546
8	3 years ago	Gynecologist workup	Ultrasound	MRI						0	0	0	1	1	0	0	0	0	0	0	0	2		2335	920	0	0	0	0	0	3255
10	2 years ago	N/A								0	0	0	0	0	0	0	0	0	0	0	0	0		0	0	0	0	0	0	0	0
9	15+ years ago	Ultrasound								0	0	0	0	0	0	0	0	0	0	0	0	0		0	0	0	0	0	0	0	0
6	3 years ago	Cat scan	MRI							0	0	0	1	0	0	0	0	0	0	0	0	1		2335	0	0	0	0	0	0	2335
8	3 years ago	Gynecologist workup	Ultrasound	Cat scan	MRI					0	0	0	1	1	0	0	1	0	0	0	0	3		2335	920	0	0	0	0	0	3255
9	10-15 years ago	N/A								0	0	0	0	0	0	0	0	0	0	0	0	0		0	0	0	0	0	0	0	0
10	5-10 years ago	Gynecologist workup	Ultrasound							0	0	0	0	1	0	0	0	0	0	0	0	1		0	920	0	0	0	0	0	920
7	5-10 years ago	Gynecologist workup	Exploratory Surgery	Urologist workup	Ultrasound	Cat scan	MRI			0	0	0	1	1	1	0	1	0	1	0	0	5		2335	920	0	0	9500	0	0	12755
7	Less than 6 months ago	Urologist workup	Ultrasound	Cat scan	MRI					0	0	0	1	1	0	0	1	0	0	0	0	3
10	10-15 years ago	Ultrasound								0	0	0	0	0	0	0	0	0	0	0	0	0		0	0	0	0	0	0	0	0
	5-10 years ago	Urologist workup	Urodynamics							0	0	0	0	0	0	1	0	0	0	0	0	1		0	0	291	0	0	0	0	291
7	10-15 years ago	MRI								0	0	0	0	0	0	0	0	0	0	0	0	0		0	0	0	0	0	0	0	0
8	1 year ago	Gynecologist workup	MRI							0	0	0	1	0	0	0	0	0	0	0	0	1		2335	0	0	0	0	0	0	2335
3	3 years ago	Urologist workup	Ultrasound							0	0	0	0	1	0	0	0	0	0	0	0	1		0	920	0	0	0	0	0	920
10	5-10 years ago	Gynecologist workup								0	0	0	0	0	0	0	0	0	0	0	0	0		0	0	0	0	0	0	0	0
5	15+ years ago	0								0	0	0	0	0	0	0	0	0	0	0	0	0		0	0	0	0	0	0	0	0
7	5 years ago	Urologist workup	MRI							0	0	0	1	0	0	0	0	0	0	0	0	1		2335	0	0	0	0	0	0	2335
7	5-10 years ago	Gynecologist workup	Exploratory Surgery	Ultrasound	Cat scan					0	0	0	0	1	0	0	1	0	1	0	0	3		0	920	0	0	9500	0	0	10420
10	Greater than 6 months ago	Gynecologist workup	Urologist workup	Ultrasound						0	0	0	0	1	1	0	0	0	0	0	0	2		0	920	0	0	0	0	0	920
5	4 years ago	Gynecologist workup								0	0	0	0	0	0	0	0	0	0	0	0	0		0	0	0	0	0	0	0	0
7	1 year ago	Gynecologist workup	Ultrasound	Cat scan						0	0	0	0	1	0	0	1	0	0	0	0	2		0	920	0	0	0	0	0	920
9	5-10 years ago	Gynecologist workup	Urologist workup							0	0	0	0	0	1	0	0	0	0	0	0	1		0	0	0	0	0	0	0	0
7	Less than 6 months ago	Ultrasound								0	0	0	0	0	0	0	0	0	0	0	0	0
1	Less than 6 months ago	Gynecologist workup	N/A							1	0	0	0	0	0	0	0	0	0	0	0	0
7	10-15 years ago	Gynecologist workup	Urologist workup	Ultrasound						0	0	0	0	1	1	0	0	0	0	0	0	2		0	920	0	0	0	0	0	920
6	1 year ago	Gynecologist workup	Exploratory Surgery	Urologist workup	Ultrasound					0	0	0	0	1	1	0	0	0	1	0	0	3		0	920	0	0	9500	0	0	10420
6	2 years ago	Ultrasound	MRI							0	0	0	1	0	0	0	0	0	0	0	0	1		2335	0	0	0	0	0	0	2335
2	15+ years ago	Gynecologist workup	Exploratory Surgery	Sigmoidoscopy	MRI					0	0	0	1	0	0	0	0	0	1	0	1	3		2335	0	0	0	9500	0	1840	13675
10	Greater than 6 months ago	Gynecologist workup	Ultrasound	Cat scan	MRI					0	0	0	1	1	0	0	1	0	0	0	0	3		2335	920	0	0	0	0	0	3255
6	1 year ago	MRI								0	0	0	0	0	0	0	0	0	0	0	0	0		0	0	0	0	0	0	0	0
8	5-10 years ago	Urologist workup	Ultrasound							0	0	0	0	1	0	0	0	0	0	0	0	1		0	920	0	0	0	0	0	920
10	5-10 years ago	Gynecologist workup								0	0	0	0	0	0	0	0	0	0	0	0	0		0	0	0	0	0	0	0	0
8	Greater than 6 months ago	Gynecologist workup	Ultrasound							0	0	0	0	1	0	0	0	0	0	0	0	1		0	920	0	0	0	0	0	920
9	2 years ago	Gynecologist workup								0	0	0	0	0	0	0	0	0	0	0	0	0		0	0	0	0	0	0	0	0
6	2 years ago	Urologist workup	Sigmoidoscopy	Ultrasound						0	0	0	0	1	0	0	0	0	0	0	1	2		0	920	0	0	0	0	1840	2760
4	1 year ago	Gynecologist workup								0	0	0	0	0	0	0	0	0	0	0	0	0		0	0	0	0	0	0	0	0
9	10-15 years ago	Gynecologist workup	Ultrasound	Cat scan						0	0	0	0	1	0	0	1	0	0	0	0	2		0	920	0	0	0	0	0	920
6	10-15 years ago	Ultrasound								0	0	0	0	0	0	0	0	0	0	0	0	0		0	0	0	0	0	0	0	0
10	15+ years ago	Gynecologist workup								0	0	0	0	0	0	0	0	0	0	0	0	0		0	0	0	0	0	0	0	0
10	5 years ago	N/A								0	0	0	0	0	0	0	0	0	0	0	0	0		0	0	0	0	0	0	0	0
8	2 years ago	Gynecologist workup	Urologist workup	Ultrasound	Cat scan	MRI				0	0	0	1	1	1	0	1	0	0	0	0	4		2335	920	0	0	0	0	0	3255
3	10-15 years ago	Gynecologist workup	Ultrasound							0	0	0	0	1	0	0	0	0	0	0	0	1		0	920	0	0	0	0	0	920
6	15+ years ago	Gynecologist workup	Ultrasound							0	0	0	0	1	0	0	0	0	0	0	0	1		0	920	0	0	0	0	0	920
7	5-10 years ago	Gynecologist workup	Urologist workup	MRI						0	0	0	1	0	1	0	0	0	0	0	0	2		2335	0	0	0	0	0	0	2335
9	5-10 years ago	Anal Ultrasound	Ultrasound	Cat scan	MRI	Semen Culture				0	0	0	1	1	0	0	1	0	0	1	0	4		2335	920	0	0	0	202	0	3457
7	2 years ago	Gynecologist workup	Urodynamics	Urologist workup	Ultrasound	Cat scan	MRI			0	0	0	1	1	1	1	1	0	0	0	0	5		2335	920	291	0	0	0	0	3546
8	15+ years ago	Gynecologist workup	Urologist workup	Ultrasound	Cat scan					0	0	0	0	1	1	0	1	0	0	0	0	3		0	920	0	0	0	0	0	920
8	2 years ago	Gynecologist workup	Ultrasound							0	0	0	0	1	0	0	0	0	0	0	0	1		0	920	0	0	0	0	0	920
10	1 year ago	Gynecologist workup	Urologist workup	Ultrasound						0	0	0	0	1	1	0	0	0	0	0	0	2		0	920	0	0	0	0	0	920
7	Less than 6 months ago	0								0	0	0	0	0	0	0	0	0	0	0	0	0
6	Greater than 6 months ago	Urologist workup	Ultrasound	MRI						0	0	0	1	1	0	0	0	0	0	0	0	2		2335	920	0	0	0	0	0	3255
10	Greater than 6 months ago	Gynecologist workup	Urodynamics	Urologist workup	Anal Ultrasound	Ultrasound	MRI			0	0	0	1	1	1	1	0	1	0	0	0	5		2335	920	291	720	0	0	0	4266
7	10-15 years ago	0								0	0	0	0	0	0	0	0	0	0	0	0	0		0	0	0	0	0	0	0	0
7	1 year ago	N/A								0	0	0	0	0	0	0	0	0	0	0	0	0		0	0	0	0	0	0	0	0
8	15+ years ago	Gynecologist workup								0	0	0	0	0	0	0	0	0	0	0	0	0		0	0	0	0	0	0	0	0
10	2 years ago	Gynecologist workup	Urologist workup							0	0	0	0	0	1	0	0	0	0	0	0	1		0	0	0	0	0	0	0	0
6	10-15 years ago	Gynecologist workup	Exploratory Surgery	Ultrasound	Cat scan	MRI				0	0	0	1	1	0	0	1	0	1	0	0	4		2335	920	0	0	9500	0	0	12755
4	3 years ago	0								0	0	0	0	0	0	0	0	0	0	0	0	0		0	0	0	0	0	0	0	0
8	Greater than 6 months ago	Gynecologist workup	Ultrasound							0	0	0	0	1	0	0	0	0	0	0	0	1		0	920	0	0	0	0	0	920
		Gynecologist workup	Ultrasound							0	0	0	0	1	0	0	0	0	0	0	0	1
6	2 years ago	Urologist workup	MRI							0	0	0	1	0	0	0	0	0	0	0	0	1		2335	0	0	0	0	0	0	2335
		Cat scan	MRI							0	0	0	1	0	0	0	0	0	0	0	0	1
0	15+ years ago	Gynecologist workup	Urodynamics	Urologist workup						0	0	0	0	0	1	1	0	0	0	0	0	2		0	0	291	0	0	0	0	291
7		N/A								0	0	0	0	0	0	0	0	0	0	0	0	0
10	5-10 years ago	Gynecologist workup	Urologist workup							0	0	0	0	0	1	0	0	0	0	0	0	1		0	0	0	0	0	0	0	0
6	Greater than 6 months ago	0								0	0	0	0	0	0	0	0	0	0	0	0	0		0	0	0	0	0	0	0	0
10	15+ years ago	Urologist workup								0	0	0	0	0	0	0	0	0	0	0	0	0		0	0	0	0	0	0	0	0
9	2 years ago	Gynecologist workup	Urologist workup							0	0	0	0	0	1	0	0	0	0	0	0	1		0	0	0	0	0	0	0	0
4	5 years ago	Urologist workup	Ultrasound	MRI						0	0	0	1	1	0	0	0	0	0	0	0	2		2335	920	0	0	0	0	0	3255
8	2 years ago	Gynecologist workup	Ultrasound	Cat scan						0	0	0	0	1	0	0	1	0	0	0	0	2		0	920	0	0	0	0	0	920
10	5 years ago	Urodynamics	Urologist workup	Ultrasound	Cat scan	MRI				0	0	0	1	1	1	0	1	0	0	0	0	4		2335	920	0	0	0	0	0	3255
7	2 years ago	Gynecologist workup	Urologist workup	Ultrasound	Cat scan					0	0	0	0	1	1	0	1	0	0	0	0	3		0	920	0	0	0	0	0	920
10	Less than 6 months ago	N/A								0	0	0	0	0	0	0	0	0	0	0	0	0
10	2 years ago	Gynecologist workup								0	0	0	0	0	0	0	0	0	0	0	0	0		0	0	0	0	0	0	0	0
8	5-10 years ago	Urologist workup								0	0	0	0	0	0	0	0	0	0	0	0	0		0	0	0	0	0	0	0	0
9	5-10 years ago	Gynecologist workup								0	0	0	0	0	0	0	0	0	0	0	0	0		0	0	0	0	0	0	0	0
1	1 year ago	Gynecologist workup	Ultrasound							0	0	0	0	1	0	0	0	0	0	0	0	1		0	920	0	0	0	0	0	920
	3 years ago	Gynecologist workup								0	0	0	0	0	0	0	0	0	0	0	0	0		0	0	0	0	0	0	0	0
0	3 years ago	Gynecologist workup								0	0	0	0	0	0	0	0	0	0	0	0	0		0	0	0	0	0	0	0	0
5	5 years ago	Gynecologist workup								0	0	0	0	0	0	0	0	0	0	0	0	0		0	0	0	0	0	0	0	0
5	15+ years ago	Gynecologist workup	Ultrasound	Cat scan	MRI					0	0	0	1	1	0	0	1	0	0	0	0	3		2335	920	0	0	0	0	0	3255
8	5-10 years ago	Ultrasound								0	0	0	0	0	0	0	0	0	0	0	0	0		0	0	0	0	0	0	0	0
	10-15 years ago	Urodynamics	Urologist workup	Ultrasound	MRI					0	0	0	1	1	1	0	0	0	0	0	0	3		2335	920	0	0	0	0	0	3255
3	2 years ago	N/A								0	0	0	0	0	0	0	0	0	0	0	0	0		0	0	0	0	0	0	0	0
10	10-15 years ago	Gynecologist workup	Ultrasound	Cat scan						0	0	0	0	1	0	0	1	0	0	0	0	2		0	920	0	0	0	0	0	920
8	15+ years ago	Gynecologist workup	Ultrasound							0	0	0	0	1	0	0	0	0	0	0	0	1		0	920	0	0	0	0	0	920
8	10-15 years ago	Gynecologist workup	Urologist workup	Ultrasound						0	0	0	0	1	1	0	0	0	0	0	0	2		0	920	0	0	0	0	0	920
0	15+ years ago	Urologist workup	Ultrasound	Cat scan						0	0	0	0	1	0	0	1	0	0	0	0	2		0	920	0	0	0	0	0	920
10	1 year ago	Ultrasound	Cat scan	MRI						0	0	0	1	0	0	0	1	0	0	0	0	2		2335	0	0	0	0	0	0	2335
4	2 years ago	Urologist workup	Ultrasound							0	0	0	0	1	0	0	0	0	0	0	0	1		0	920	0	0	0	0	0	920
7	4 years ago	Gynecologist workup	Urologist workup							0	0	0	0	0	1	0	0	0	0	0	0	1		0	0	0	0	0	0	0	0
7	10-15 years ago	Gynecologist workup	Ultrasound	Cat scan						0	0	0	0	1	0	0	1	0	0	0	0	2		0	920	0	0	0	0	0	920
5	2 years ago	Gynecologist workup	Ultrasound							0	0	0	0	1	0	0	0	0	0	0	0	1		0	920	0	0	0	0	0	920
10	1 year ago	0								0	0	0	0	0	0	0	0	0	0	0	0	0		0	0	0	0	0	0	0	0
7	Greater than 6 months ago	Urologist workup	Sigmoidoscopy	Ultrasound						0	0	0	0	1	0	0	0	0	0	0	1	2		0	920	0	0	0	0	1840	2760
8	2 years ago	Gynecologist workup								0	0	0	0	0	0	0	0	0	0	0	0	0		0	0	0	0	0	0	0	0
4	5-10 years ago	Gynecologist workup	Urodynamics	Urologist workup	Ultrasound	Cat scan	MRI			0	0	0	1	1	1	1	1	0	0	0	0	5		2335	920	291	0	0	0	0	3546
6	2 years ago	Urodynamics	Urologist workup	Anal Ultrasound	Ultrasound	MRI				0	0	0	1	1	1	0	0	1	0	0	0	4		2335	920	0	720	0	0	0	3975
6	Less than 6 months ago	Ultrasound								0	0	0	0	0	0	0	0	0	0	0	0	0
8	Greater than 6 months ago	Gynecologist workup	MRI							0	0	0	1	0	0	0	0	0	0	0	0	1		2335	0	0	0	0	0	0	2335
1	Less than 6 months ago	Gynecologist workup	N/A							1	0	0	0	0	0	0	0	0	0	0	0	0
9	5 years ago	N/A								0	0	0	0	0	0	0	0	0	0	0	0	0		0	0	0	0	0	0	0	0
10	10-15 years ago	Urologist workup	Cat scan							0	0	0	0	0	0	0	1	0	0	0	0	1		0	0	0	0	0	0	0	0
4	2 years ago	Gynecologist workup	Urodynamics	Urologist workup	MRI					0	0	0	1	0	1	1	0	0	0	0	0	3		2335	0	291	0	0	0	0	2626
0		0								0	0	0	0	0	0	0	0	0	0	0	0	0
10	15+ years ago	Gynecologist workup	Exploratory Surgery	MRI						0	0	0	1	0	0	0	0	0	1	0	0	2		2335	0	0	0	9500	0	0	11835
6	10-15 years ago	Urologist workup	MRI							0	0	0	1	0	0	0	0	0	0	0	0	1		2335	0	0	0	0	0	0	2335
6	Less than 6 months ago	Gynecologist workup	Ultrasound							0	0	0	0	1	0	0	0	0	0	0	0	1
8	4 years ago	N/A								0	0	0	0	0	0	0	0	0	0	0	0	0		0	0	0	0	0	0	0	0
6	5-10 years ago	N/A								0	0	0	0	0	0	0	0	0	0	0	0	0		0	0	0	0	0	0	0	0
6	10-15 years ago	Gynecologist workup	Ultrasound							0	0	0	0	1	0	0	0	0	0	0	0	1		0	920	0	0	0	0	0	920
7	Greater than 6 months ago	Gynecologist workup	Urologist workup	Ultrasound	Cat scan					0	0	0	0	1	1	0	1	0	0	0	0	3		0	920	0	0	0	0	0	920
0	Less than 6 months ago	Ultrasound								0	0	0	0	0	0	0	0	0	0	0	0	0
1	4 years ago	N/A								0	0	0	0	0	0	0	0	0	0	0	0	0		0	0	0	0	0	0	0	0
6	1 year ago	Urologist workup	MRI							0	0	0	1	0	0	0	0	0	0	0	0	1		2335	0	0	0	0	0	0	2335
7	5 years ago	Urologist workup	Gynecologist workup	Urodynamics	Ultrasound					0	0	1	0	1	0	1	0	0	0	0	0	3		0	920	291	0	0	0	0	1211
6	Less than 6 months ago	Gynecologist workup	Ultrasound	Cat scan						0	0	0	0	1	0	0	1	0	0	0	0	2
8	1 year ago	Urologist workup	Semen Culture							0	0	0	0	0	0	0	0	0	0	1	0	1		0	0	0	0	0	202	0	202
1	Greater than 6 months ago	0								0	0	0	0	0	0	0	0	0	0	0	0	0		0	0	0	0	0	0	0	0
5	Less than 6 months ago	Ultrasound	Cat scan							0	0	0	0	0	0	0	1	0	0	0	0	1
8	10-15 years ago	Cat scan								0	0	0	0	0	0	0	0	0	0	0	0	0		0	0	0	0	0	0	0	0
8	4 years ago	Gynecologist workup	Ultrasound							0	0	0	0	1	0	0	0	0	0	0	0	1		0	920	0	0	0	0	0	920
5	15+ years ago	Gynecologist workup	Urodynamics	Sigmoidoscopy	Ultrasound	Cat scan	MRI			0	0	0	1	1	0	1	1	0	0	0	1	5		2335	920	291	0	0	0	1840	5386
4	10-15 years ago	Urologist workup	Ultrasound	Cat scan						0	0	0	0	1	0	0	1	0	0	0	0	2		0	920	0	0	0	0	0	920
6	3 years ago	Gynecologist workup	Ultrasound	MRI	Cat scan					0	0	0	1	1	0	0	1	0	0	0	0	3		2335	920	0	0	0	0	0	3255
8	3 years ago	Gynecologist workup	Sigmoidoscopy	MRI						0	0	0	1	0	0	0	0	0	0	0	1	2		2335	0	0	0	0	0	1840	4175
5	Greater than 6 months ago	Urologist workup								0	0	0	0	0	0	0	0	0	0	0	0	0		0	0	0	0	0	0	0	0
8	10-15 years ago	Gynecologist workup	Urologist workup	Ultrasound	Urodynamics					0	0	0	0	1	1	1	0	0	0	0	0	3		0	920	291	0	0	0	0	1211
4	Less than 6 months ago	0								0	0	0	0	0	0	0	0	0	0	0	0	0
7	3 years ago	Gynecologist workup	Exploratory Surgery	Urologist workup	Cat scan					0	0	0	0	0	1	0	1	0	1	0	0	3		0	0	0	0	9500	0	0	9500
10	15+ years ago	N/A								0	0	0	0	0	0	0	0	0	0	0	0	0		0	0	0	0	0	0	0	0
8	10-15 years ago	Gynecologist workup	Exploratory Surgery	Ultrasound						0	0	0	0	1	0	0	0	0	1	0	0	2		0	920	0	0	9500	0	0	10420
7	Less than 6 months ago	N/A								0	0	0	0	0	0	0	0	0	0	0	0	0
8	Greater than 6 months ago	Ultrasound	MRI							0	0	0	1	0	0	0	0	0	0	0	0	1		2335	0	0	0	0	0	0	2335
6	Greater than 6 months ago	Gynecologist workup	Urologist workup	Ultrasound						0	0	0	0	1	1	0	0	0	0	0	0	2		0	920	0	0	0	0	0	920
9	2 years ago	Ultrasound	MRI							0	0	0	1	0	0	0	0	0	0	0	0	1		2335	0	0	0	0	0	0	2335
9	Greater than 6 months ago	Gynecologist workup	Urologist workup							0	0	0	0	0	1	0	0	0	0	0	0	1		0	0	0	0	0	0	0	0
		0								0	0	0	0	0	0	0	0	0	0	0	0	0
10	5-10 years ago	Urologist workup	MRI							0	0	0	1	0	0	0	0	0	0	0	0	1		2335	0	0	0	0	0	0	2335
7	15+ years ago	N/A								0	0	0	0	0	0	0	0	0	0	0	0	0		0	0	0	0	0	0	0	0
8	10-15 years ago	Gynecologist workup	Ultrasound							0	0	0	0	1	0	0	0	0	0	0	0	1		0	920	0	0	0	0	0	920
10	Less than 6 months ago	Ultrasound								0	0	0	0	0	0	0	0	0	0	0	0	0
10	Less than 6 months ago	Gynecologist workup	Urologist workup	Ultrasound	Cat scan					0	0	0	0	1	1	0	1	0	0	0	0	3
5	10-15 years ago	Gynecologist workup								0	0	0	0	0	0	0	0	0	0	0	0	0		0	0	0	0	0	0	0	0
6	5 years ago	Gynecologist workup	Ultrasound							0	0	0	0	1	0	0	0	0	0	0	0	1		0	920	0	0	0	0	0	920
10	10-15 years ago	Gynecologist workup	Exploratory Surgery	Ultrasound	Cat scan	MRI				0	0	0	1	1	0	0	1	0	1	0	0	4		2335	920	0	0	9500	0	0	12755
6	10-15 years ago	Exploratory Surgery	MRI							0	0	0	1	0	0	0	0	0	0	0	0	1		2335	0	0	0	0	0	0	2335
7	2 years ago	Urologist workup	Ultrasound							0	0	0	0	1	0	0	0	0	0	0	0	1		0	920	0	0	0	0	0	920
9	5-10 years ago	0								0	0	0	0	0	0	0	0	0	0	0	0	0		0	0	0	0	0	0	0	0
5	10-15 years ago	Gynecologist workup								0	0	0	0	0	0	0	0	0	0	0	0	0		0	0	0	0	0	0	0	0
6	Greater than 6 months ago	Urologist workup	Ultrasound							0	0	0	0	1	0	0	0	0	0	0	0	1		0	920	0	0	0	0	0	920
9	Greater than 6 months ago	Gynecologist workup	Ultrasound	Cat scan	MRI					0	0	0	1	1	0	0	1	0	0	0	0	3		2335	920	0	0	0	0	0	3255
10	1 year ago	N/A								0	0	0	0	0	0	0	0	0	0	0	0	0		0	0	0	0	0	0	0	0
7	5-10 years ago	Urologist workup	Ultrasound							0	0	0	0	1	0	0	0	0	0	0	0	1		0	920	0	0	0	0	0	920
10	10-15 years ago	Ultrasound								0	0	0	0	0	0	0	0	0	0	0	0	0		0	0	0	0	0	0	0	0
10	15+ years ago	Ultrasound								0	0	0	0	0	0	0	0	0	0	0	0	0		0	0	0	0	0	0	0	0
5	4 years ago	Gynecologist workup	Ultrasound							0	0	0	0	1	0	0	0	0	0	0	0	1		0	920	0	0	0	0	0	920
10	Less than 6 months ago	MRI								0	0	0	0	0	0	0	0	0	0	0	0	0
7	5-10 years ago	Ultrasound	Cat scan	MRI						0	0	0	1	0	0	0	1	0	0	0	0	2		2335	0	0	0	0	0	0	2335
4	1 year ago	Gynecologist workup	Urologist workup	Ultrasound						0	0	0	0	1	1	0	0	0	0	0	0	2		0	920	0	0	0	0	0	920
1	2 years ago	Cat scan	MRI							0	0	0	1	0	0	0	0	0	0	0	0	1		2335	0	0	0	0	0	0	2335
10	10-15 years ago	0								0	0	0	0	0	0	0	0	0	0	0	0	0		0	0	0	0	0	0	0	0
6	1 year ago	Ultrasound								0	0	0	0	0	0	0	0	0	0	0	0	0		0	0	0	0	0	0	0	0
7	Greater than 6 months ago	Urologist workup	Ultrasound	Cat scan						0	0	0	0	1	0	0	1	0	0	0	0	2		0	920	0	0	0	0	0	920
9	Less than 6 months ago	N/A								0	0	0	0	0	0	0	0	0	0	0	0	0
8	Less than 6 months ago	Cat scan	MRI							0	0	0	1	0	0	0	0	0	0	0	0	1
2	15+ years ago	N/A								0	0	0	0	0	0	0	0	0	0	0	0	0		0	0	0	0	0	0	0	0
6	10-15 years ago	Gynecologist workup	Urodynamics	Urologist workup						0	0	0	0	0	1	1	0	0	0	0	0	2		0	0	291	0	0	0	0	291
9	Less than 6 months ago	Urologist workup								0	0	0	0	0	0	0	0	0	0	0	0	0
10	10-15 years ago	Ultrasound	Cat scan	MRI						0	0	0	1	0	0	0	1	0	0	0	0	2		2335	0	0	0	0	0	0	2335
9	1 year ago	MRI								0	0	0	0	0	0	0	0	0	0	0	0	0		0	0	0	0	0	0	0	0
8	2 years ago	Gynecologist workup	Ultrasound	MRI						0	0	0	1	1	0	0	0	0	0	0	0	2		2335	920	0	0	0	0	0	3255
10	1 year ago	Gynecologist workup	Ultrasound							0	0	0	0	1	0	0	0	0	0	0	0	1		0	920	0	0	0	0	0	920
9	5 years ago	Cat scan	MRI							0	0	0	1	0	0	0	0	0	0	0	0	1		2335	0	0	0	0	0	0	2335
10	2 years ago	Ultrasound	MRI							0	0	0	1	0	0	0	0	0	0	0	0	1		2335	0	0	0	0	0	0	2335
10	1 year ago	Ultrasound	MRI							0	0	0	1	0	0	0	0	0	0	0	0	1		2335	0	0	0	0	0	0	2335
9	Less than 6 months ago	Gynecologist workup								0	0	0	0	0	0	0	0	0	0	0	0	0
6	Greater than 6 months ago	Exploratory Surgery	Anal Ultrasound	Ultrasound						0	0	0	0	1	0	0	0	1	0	0	0	2		0	920	0	720	0	0	0	1640
9	Less than 6 months ago	Urologist workup	Ultrasound							0	0	0	0	1	0	0	0	0	0	0	0	1
10	5-10 years ago	Urologist workup	MRI							0	0	0	1	0	0	0	0	0	0	0	0	1		2335	0	0	0	0	0	0	2335
6	15+ years ago	Gynecologist workup	Urologist workup	MRI						0	0	0	1	0	1	0	0	0	0	0	0	2		2335	0	0	0	0	0	0	2335
2	Less than 6 months ago	0								0	0	0	0	0	0	0	0	0	0	0	0	0
7	Greater than 6 months ago	Gynecologist workup								0	0	0	0	0	0	0	0	0	0	0	0	0		0	0	0	0	0	0	0	0
8	3 years ago	Urologist workup	MRI	Ultrasound	Cat scan					0	0	0	1	1	0	0	1	0	0	0	0	3		2335	920	0	0	0	0	0	3255
7	1 year ago	Gynecologist workup	Ultrasound							0	0	0	0	1	0	0	0	0	0	0	0	1		0	920	0	0	0	0	0	920
6	Greater than 6 months ago	Gynecologist workup	Ultrasound	Cat scan						0	0	0	0	1	0	0	1	0	0	0	0	2		0	920	0	0	0	0	0	920
7	1 year ago	Gynecologist workup	Urologist workup							0	0	0	0	0	1	0	0	0	0	0	0	1		0	0	0	0	0	0	0	0
7	Greater than 6 months ago	N/A								0	0	0	0	0	0	0	0	0	0	0	0	0		0	0	0	0	0	0	0	0
7	2 years ago	Gynecologist workup								0	0	0	0	0	0	0	0	0	0	0	0	0		0	0	0	0	0	0	0	0
4	Less than 6 months ago	Gynecologist workup	N/A							1	0	0	0	0	0	0	0	0	0	0	0	0
7	10-15 years ago	Urologist workup	Sigmoidoscopy							0	0	0	0	0	0	0	0	0	0	0	1	1		0	0	0	0	0	0	1840	1840
3	1 year ago	Gynecologist workup								0	0	0	0	0	0	0	0	0	0	0	0	0		0	0	0	0	0	0	0	0

## Sheet: DATA
Gender	Age	How would you rate your average pain or discomfort on a scale of 0-10?	When did your pain or discomfort start?	Have you tried pelvic floor physical therapy?	How many sessions would you say you've completed?	Have you tried any of the following treatments?	Have you used opioids in the past 12 months for your pain or discomfort?	Do you take NSAIDs for your pain or discomfort?	How often do you take them?	Have you tried any of these medications to help with your pain or discomfort?	Have you had any of the following diagnostics performed?	Have you had a cystoscopy?	how many have you had?	Have you had an endoscopy?	How many have you had?	Have you had a colonoscopy?	How many have you had?	Have you had a colonoscopy?	How many have you had	Have you visited the ER in the past 12 months due to your pain or discomfort?	What date did you visit the ER?	How many days of work did you miss in the past 3 months due to your pain or discomfort?	On average, how many hours a week is your work productivity affected due to your pain or discomfort?	FEMALE PATIENT - Have you have any of the following procedures/surgeries?	MALE PATIENT - Have you had any of the following procedures/surgeries?	ALL - Have you had any of the following surgeries?	ENDO	adeno	CYSTOSCOPY	ENDOSCOPY	COLONOSCOPY	2303	3800	5348		PHYSICAL THERAPY
male	Under 21	8	1 year ago	11	12	13	14	15	16	17	18	19	20	21	22	23	0	Yes	1	0	0	NA - not employed	NA - not employed	0	0	0	0	0	2303	114000	133700				250003	18400
male	Under 21	3	Less than 6 months ago	11	12	13	14	15	16	17	18	19	20	21	22	23	0	0	0	0	0	0	0	0	0	0			0	0	0				0	3680
female	Under 21	7	5 years ago	11	12	13	14	15	16	17	18	19	20	21	22	23	0	No	0	Yes	44013	NA - not employed	NA - not employed	Endometriosis excision	0	0	Yes	No	0	3800	5348				9148	2576
male	Under 21	7	1 year ago	11	12	13	14	15	16	17	18	19	20	21	22	23	0	No	0	No	0	1 - 5 days	11+ hours	0	0	0	0	0	0	0	0				0	0
female	Under 21	10	4 years ago	11	12	13	14	15	16	17	18	19	20	21	22	23	0	No	0	No	0	1 - 5 days	5 - 10 hours	0	0	0	0	0	92120	0	0				92120	8832
female	Under 21	0		11	12	13	14	15	16	17	18	19	20	21	22	23	0	No	0	No	0	0 days	1 - 4 hours	0	0	0				3800
male	Under 21	3	Less than 6 months ago	11	12	13	14	15	16	17	18	19	20	21	22	23	2	No	0	Yes	44228	0 days	1 - 4 hours	0	0	0			0	0	0				0	0
female	Under 21	8	5 years ago	11	12	13	14	15	16	17	18	19	20	21	22	23	0	No	0	No	0	NA - not employed	NA - not employed	0	0	0	No	No	6909	7600	26740				41249	0
female	Under 21		Less than 6 months ago	11	12	13	14	15	16	17	18	19	20	21	22	23	0	0	0	0	0	0	0	0	0	0			2303	0	0				2303	3680
female	Under 21	9	2 years ago	11	12	13	14	15	16	17	18	19	20	21	22	23	0	No	0	No	0	0 days	0 hours	0	0	0	0	0	0	11400	10696				22096	0
male	Under 21	7	Greater than 6 months ago	11	12	13	14	15	16	17	18	19	20	21	22	23	0	Yes	1	Yes	44256	0	11+ hours	0	0	0	0	0	0	0	0				0	0
female	Under 21	6	1 year ago	11	12	13	14	15	16	17	18	19	20	21	22	23	0	No	0	No	0	0 days	0 hours	0	0	0	No	0	2303	0	0				2303	11776
female	Under 21	7	5-10 years ago	11	12	13	14	15	16	17	18	19	20	21	22	23	0	No	0	No	0	0 days	1 - 4 hours	0	0	0	No	No	0	0	5348				5348	0
female	Under 21	8	2 years ago	11	12	13	14	15	16	17	18	19	20	21	22	23	0	No	0	No	0	NA - not employed	NA - not employed	0	0	0	0	0	0	3800	0				3800	0
female	Under 21	7	1 year ago	11	12	13	14	15	16	17	18	19	20	21	22	23	0	No	0	No	0	0 days	5 - 10 hours	0	0	0	0	0	0	7600	5348				12948	13248
female	Under 21	8	3 years ago	11	12	13	14	15	16	17	18	19	20	21	22	23	1	Yes	1	Yes	44105	0 days	11+ hours	Endometriosis excision	0	0	Yes	No	0	0	5348				5348	0
female	Under 21	6	3 years ago	11	12	13	14	15	16	17	18	19	20	21	22	23	1	Yes	1	No	0	0 days	1 - 4 hours	0	0	0	No	No	0	3800	5348				9148	13248
female	Under 21			11	12	13	14	15	16	17	18	19	20	21	22	23	0	No	0	No	0	10+ days	11+ hours	0	0	Hip FAI / Labral tear repair			0	7600	0				7600	0
female	Under 21	9	5-10 years ago	11	12	13	14	15	16	17	18	19	20	21	22	23	0	No	0	No	0	0 days	0 hours	0	0	0	No	0	2303	11400	26740				40443	3680
male	Under 21	7	2 years ago	11	12	13	14	15	16	17	18	19	20	21	22	23	0	Yes	1	Yes	0	6 - 9 days	11+ hours	0	0	0	0	0	0	0	0				0	0
female	21-25			11	12	13	14	15	16	17	18	19	20	21	22	23	1	No	0	No	0	0 days	11+ hours	0	0	0			0	0	10696				10696	36800
female	21-25	10	1 year ago	11	12	13	14	15	16	17	18	19	20	21	22	23	0	No	0	No	0	1 - 5 days	1 - 4 hours	0	0	0	No	No	0	0	0				0	0
female	21-25	10	5-10 years ago	11	12	13	14	15	16	17	18	19	20	21	22	23	0	No	0	No	0	0 days	11+ hours	Endometriosis excision	0	0	Yes	No
female	21-25	8	5 years ago	11	12	13	14	15	16	17	18	19	20	21	22	23	0	No	0	No	0	0 days	0 hours	0	0	0	No	No	0	0	0				0	368
female	21-25	7	1 year ago	11	12	13	14	15	16	17	18	19	20	21	22	23	0	No	0	No	0	0 days	0 hours	0	0	0	No	No	0	0	0				0	0
female	21-25	8	1 year ago	11	12	13	14	15	16	17	18	19	20	21	22	23	2	No	0	No	0	NA - not employed	NA - not employed	0	0	0	No	No	0	0	0				0	0
female	21-25	6	1 year ago	11	12	13	14	15	16	17	18	19	20	21	22	23	2	No	0	No	0	NA - not employed	NA - not employed	0	0	0	Yes	0	0	7600	10696				18296	0
female	21-25	8	5-10 years ago	11	12	13	14	15	16	17	18	19	20	21	22	23	0	No	0	No	0	0 days	0 hours	0	0	0	0	0	0	3800	0				3800	1104
male	21-25	8	Greater than 6 months ago	11	12	13	14	15	16	17	18	19	20	21	22	23	0	No	0	No	0	0 days	0 hours	0	0	0	0	0	0	0	0				0	0
female	21-25	8	5 years ago	11	12	13	14	15	16	17	18	19	20	21	22	23	0	No	0	No	0	0 days	0	0	0	0	No	No	0	3800	5348				9148	4416
male	21-25	10	1 year ago	11	12	13	14	15	16	17	18	19	20	21	22	23	0	No	0	No	0	NA - not employed	NA - not employed	0	0	0	0	0	6909	7600	10696				25205	0
male	21-25	8	Less than 6 months ago	11	12	13	14	15	16	17	18	19	20	21	22	23	1	Yes	1	Yes	44228	0 days	0 hours	0	N/A	N/A			0	7600	37436				45036	0
female	21-25	3	1 year ago	11	12	13	14	15	16	17	18	19	20	21	22	23	0	No	0	No	0	NA - not employed	NA - not employed	0	0	0	0	0	2303	0	5348				7651	9200
female	21-25	2	2 years ago	11	12	13	14	15	16	17	18	19	20	21	22	23	0	No	0	Yes	43739	1 - 5 days	1 - 4 hours	Ovarian cystectomy	0	0	Yes	No	0	0	5348				5348	1472
female	21-25	7	2 years ago	11	12	13	14	15	16	17	18	19	20	21	22	23	0	No	0	No	0	NA - not employed	NA - not employed	0	0	0	No	No
female	21-25	6	3 years ago	11	12	13	14	15	16	17	18	19	20	21	22	23	0	No	0	No	0	0 days	11+ hours	0	0	0	No	No	2303	0	5348				7651	18400
female	21-25	10	5 years ago	11	12	13	14	15	16	17	18	19	20	21	22	23	2	Yes	1	Yes	0	NA - not employed	NA - not employed	0	0	0	0	0
male	21-25	6	2 years ago	11	12	13	14	15	16	17	18	19	20	21	22	23	0	No	0	No	0	NA - not employed	NA - not employed	0	0	Inguinal hernia repair, Other hernia repair	0	0	0	0	5348				5348	25760
female	21-25	6	Greater than 6 months ago	11	12	13	14	15	16	17	18	19	20	21	22	23	1	Yes	1	Yes	44256	0	0	0	0	0	0	0	0	3800	5348				9148	0
female	21-25	7		11	12	13	14	15	16	17	18	19	20	21	22	23	0	No	0	No	0	NA - not employed	0 hours	0	0	0			0	0	0				0	4416
female	21-25	10	10-15 years ago	11	12	13	14	15	16	17	18	19	20	21	22	23	0	No	0	Yes	44317	0	0	Endometriosis excision, Myomectomy	0	Colorectal surgery	Yes	0	0	3800	10696				14496	0
male	21-25	1	4 years ago	11	12	13	14	15	16	17	18	19	20	21	22	23	0	Yes	1	No	0	NA - not employed	NA - not employed	0	0	0	0	0	18424	0	10696				29120	7360
female	21-25	7	1 year ago	11	12	13	14	15	16	17	18	19	20	21	22	23	0	No	0	No	0	0 days	0 hours	0	0	0	0	0	0	0	0				0	0
female	21-25	9	10-15 years ago	11	12	13	14	15	16	17	18	19	20	21	22	23	0	No	0	No	0	NA - not employed	0	0	0	0	Yes	No	4606	0	5348				9954	7360
female	21-25	7	Less than 6 months ago	11	12	13	14	15	16	17	18	19	20	21	22	23	0	No	0	Yes	44287	1 - 5 days	11+ hours	0	0	0
female	21-25	9	10-15 years ago	11	12	13	14	15	16	17	18	19	20	21	22	23	1	No	0	No	0	0 days	0 hours	0	0	0	No	0	0	0	0				0	0
male	21-25	8	Less than 6 months ago	11	12	13	14	15	16	17	18	19	20	21	22	23	0	No	0	Yes	43647	1 - 5 days	11+ hours	0	0	0			0	0	0				0	0
female	21-25	8	3 years ago	11	12	13	14	15	16	17	18	19	20	21	22	23	1	Yes	1	No	0	0 days	1 - 4 hours	0	0	0	0	0
female	21-25	7	5 years ago	11	12	13	14	15	16	17	18	19	20	21	22	23	0	No	0	No	0	10+ days	11+ hours	0	0	0	No	No	0	3800	0				3800	0
female	21-25	10	3 years ago	11	12	13	14	15	16	17	18	19	20	21	22	23	1	Yes	0	No	0	0 days	0 hours	0	0	0	No	No	0	0	0				0	36800
female	21-25	7	Greater than 6 months ago	11	12	13	14	15	16	17	18	19	20	21	22	23	0	No	0	No	0	0 days	11+ hours	0	0	0	No	No	2303	7600	5348				15251	0
female	21-25	7	4 years ago	11	12	13	14	15	16	17	18	19	20	21	22	23	0	No	0	No	0	0 days	0 hours	0	0	0	No	No	0	0	0				0	5152
female	21-25	8		11	12	13	14	15	16	17	18	19	20	21	22	23	0	No	0	No	0	NA - not employed	NA - not employed	0	0	0			0	0	0				0	0
female	21-25	8	5-10 years ago	11	12	13	14	15	16	17	18	19	20	21	22	23	0	No	0	Yes	44228	1 - 5 days	11+ hours	0	0	0	0	0	0	3800	5348				9148	2944
female	21-25	8	Less than 6 months ago	11	12	13	14	15	16	17	18	19	20	21	22	23	0	No	0	No	0	10+ days	5 - 10 hours	0	0	0			0	0	0				0	4416
female	21-25	8	5-10 years ago	11	12	13	14	15	16	17	18	19	20	21	22	23	1	Yes	1	No	0	10+ days	1 - 4 hours	0	0	0	No	No
female	21-25	10	10-15 years ago	11	12	13	14	15	16	17	18	19	20	21	22	23	0	No	0	No	0	0 days	0 hours	0	0	0	0	0	0	0	0				0	0
female	21-25	10	2 years ago	11	12	13	14	15	16	17	18	19	20	21	22	23	1	No	0	No	0	1 - 5 days	5 - 10 hours	0	0	0	0	0	0	3800	5348				9148	1104
female	21-25	8	2 years ago	11	12	13	14	15	16	17	18	19	20	21	22	23	0	No	0	Yes	43983	10+ days	11+ hours	0	0	0	No	No	0	0	0				0	1104
male	21-25	6	1 year ago	11	12	13	14	15	16	17	18	19	20	21	22	23	0	No	0	No	0	0	0	0	0	0	0	0	0	0	0				0	1104
female	21-25	9	1 year ago	11	12	13	14	15	16	17	18	19	20	21	22	23	0	No	0	No	0	0 days	1 - 4 hours	0	0	0	0	0	4606	3800	5348				13754	1840
female	21-25	5	10-15 years ago	11	12	13	14	15	16	17	18	19	20	21	22	23	0	No	0	No	0	0 days	11+ hours	0	0	0	No	0	0	0	0				0	0
female	21-25	10	Greater than 6 months ago	11	12	13	14	15	16	17	18	19	20	21	22	23	2	Yes	2	Yes	44044	0 days	5 - 10 hours	0	0	0	No	No	0	0	0				0	0
female	21-25	5	3 years ago	11	12	13	14	15	16	17	18	19	20	21	22	23	0	0	0	No	0	1 - 5 days	0	0	0	0	No	No	0	15200	10696				25896	1472
female	21-25		5 years ago	11	12	13	14	15	16	17	18	19	20	21	22	23	0	No	0	No	0	0 days	1 - 4 hours	Ovarian cystectomy	0	0	No	No	0	0	0				0	0
female	21-25	7	5 years ago	11	12	13	14	15	16	17	18	19	20	21	22	23	1	No	0	No	0	1 - 5 days	1 - 4 hours	0	0	0	No	No	2303	0	10696				12999	0
male	21-25	5	2 years ago	11	12	13	14	15	16	17	18	19	20	21	22	23	0	No	0	No	0	0 days	NA - not employed	0	0	0	0	0	0	0	0				0	0
female	21-25	7	Greater than 6 months ago	11	12	13	14	15	16	17	18	19	20	21	22	23	1	No	0	Yes	44166	6 - 9 days	0 hours	0	0	0	0	0	0	0	0				0	2944
female	21-25	10	10-15 years ago	11	12	13	14	15	16	17	18	19	20	21	22	23	0	Yes	1	No	0	0	0	Endometriosis excision	0	0	Yes	Yes	0	7600	5348				12948	0
male	21-25		Greater than 6 months ago	11	12	13	14	15	16	17	18	19	20	21	22	23	0	No	0	No	0	0 days	0 hours	0	0	0	0	0
female	21-25	7	10-15 years ago	11	12	13	14	15	16	17	18	19	20	21	22	23	1	Yes	1	No	0	1 - 5 days	11+ hours	0	0	0	Yes	Yes	0	0	0				0	0
female	21-25	9	5-10 years ago	11	12	13	14	15	16	17	18	19	20	21	22	23	0	No	0	No	0	0 days	1 - 4 hours	0	0	0	No	No	0	0	0				0	0
male	21-25	7	Less than 6 months ago	11	12	13	14	15	16	17	18	19	20	21	22	23	0	0	0	0	0	0	0	0	0	0			4606	0	5348				9954	0
female	21-25	6	5-10 years ago	11	12	13	14	15	16	17	18	19	20	21	22	23	0	No	0	No	0	0 days	0 hours	0	0	0	No	No	0	0	0				0	0
female	21-25	6	Less than 6 months ago	11	12	13	14	15	16	17	18	19	20	21	22	23	0	No	0	Yes	44317	0 days	0 hours	0	0	0			2303	11400	16044				29747	7360
male	21-25	6	Greater than 6 months ago	11	12	13	14	15	16	17	18	19	20	21	22	23	0	No	0	No	0	0	0	0	Testicular torsion surgery	Inguinal hernia repair	0	0	0	0	0				0	0
female	21-25	10	10-15 years ago	11	12	13	14	15	16	17	18	19	20	21	22	23	0	No	0	Yes	44197	1 - 5 days	5 - 10 hours	Endometriosis excision	0	0	Yes	No	0	3800	10696				14496	55200
male	21-25	9	5 years ago	11	12	13	14	15	16	17	18	19	20	21	22	23	2	Yes	1	Yes	44287	1 - 5 days	11+ hours	0	0	Lumbar spine surgery	0	0	0	0	0				0	0
female	21-25	3	2 years ago	11	12	13	14	15	16	17	18	19	20	21	22	23	0	No	0	No	0	0 days	0 hours	0	0	0	No	No	0	3800	16044				19844	5152
female	21-25	8	5-10 years ago	11	12	13	14	15	16	17	18	19	20	21	22	23	0	No	0	No	0	0 days	5 - 10 hours	0	0	0	No	No	0	3800	0				3800	0
male	21-25	4	5-10 years ago	11	12	13	14	15	16	17	18	19	20	21	22	23	0	No	0	No	0	0 days	5 - 10 hours	0	0	0	0	0	2303	3800	37436				43539	11776
female	21-25	6	15+ years ago	11	12	13	14	15	16	17	18	19	20	21	22	23	0	No	0	Yes	44287	0 days	11+ hours	0	0	0	No	No	6909	3800	5348				16057	3312
female	21-25	10	10-15 years ago	11	12	13	14	15	16	17	18	19	20	21	22	23	0	No	0	No	0	0 days	0 hours	0	0	0	0	0	0	0	5348				5348	7360
female	21-25	8	5-10 years ago	11	12	13	14	15	16	17	18	19	20	21	22	23	1	No	0	No	0	0 days	0 hours	0	0	0	No	0	0	0	0				0	0
female	21-25	10	Greater than 6 months ago	11	12	13	14	15	16	17	18	19	20	21	22	23	0	No	0	No	0	0 days	0 hours	0	0	0	No	No
male	21-25	7	5-10 years ago	11	12	13	14	15	16	17	18	19	20	21	22	23	0	No	0	No	0	0 days	1 - 4 hours	0	0	0	0	0	0	0	0				0	0
female	21-25	10	Less than 6 months ago	11	12	13	14	15	16	17	18	19	20	21	22	23	1	No	0	Yes	44256	NA - not employed	NA - not employed	Endometriosis excision	0	0			0	0	0				0	0
female	21-25	7	4 years ago	11	12	13	14	15	16	17	18	19	20	21	22	23	0	No	0	No	0	0 days	0 hours	0	0	0	0	0	4606	0	0				4606	1840
female	21-25	10	5-10 years ago	11	12	13	14	15	16	17	18	19	20	21	22	23	1	Yes	3	0	0	NA - not employed	NA - not employed	Endometriosis excision, Myomectomy, Ovarian cystectomy	0	0	Yes	No	0	0	0				0	0
female	21-25	9	2 years ago	11	12	13	14	15	16	17	18	19	20	21	22	23	0	No	0	No	0	0 days	0 hours	0	0	0	No	No
female	21-25	8	5 years ago	11	12	13	14	15	16	17	18	19	20	21	22	23	0	No	0	No	0	0 days	0 hours	0	0	0	No	No	0	0	0				0	11040
male	21-25	10	1 year ago	11	12	13	14	15	16	17	18	19	20	21	22	23	1	Yes	1	No	0	6 - 9 days	5 - 10 hours	0	0	0	0	0	0	0	0				0	0
female	21-25	9	10-15 years ago	11	12	13	14	15	16	17	18	19	20	21	22	23	1	Yes	1	Yes	44317	6 - 9 days	11+ hours	Endometriosis excision	0	0	Yes	Yes	4606	7600	0				12206	0
male	21-25	6	2 years ago	11	12	13	14	15	16	17	18	19	20	21	22	23	1	Yes	1	No	0	10+ days	11+ hours	0	0	0	0	0	0	3800	5348				9148	0
female	21-25	8	2 years ago	11	12	13	14	15	16	17	18	19	20	21	22	23	0	No	0	No	0	NA - not employed	NA - not employed	0	0	0	No	No	0	3800	10696				14496	7360
female	21-25	10	10-15 years ago	11	12	13	14	15	16	17	18	19	20	21	22	23	0	No	0	Yes	44348	0	0	Endometriosis ablation	0	0	Yes	0	0	0	0				0	0
female	21-25	7	1 year ago	11	12	13	14	15	16	17	18	19	20	21	22	23	0	No	0	No	0	0 days	1 - 4 hours	0	0	0	No	No	0	0	0				0	0
female	26-30	8	4 years ago	11	12	13	14	15	16	17	18	19	20	21	22	23	0	No	0	No	0	0 days	0 hours	0	0	0	No	No	0	0	0				0	2208
male	26-30	2	Greater than 6 months ago	11	12	13	14	15	16	17	18	19	20	21	22	23	0	0	0	0	0	0	0	0	0	0	0	0	0	7600	26740				34340	0
female	26-30			11	12	13	14	15	16	17	18	19	20	21	22	23	0	No	0	No	0	1 - 5 days	5 - 10 hours	0	0	0			0	0	0				0	2944
female	26-30	7	10-15 years ago	11	12	13	14	15	16	17	18	19	20	21	22	23	0	No	0	No	0	0 days	0 hours	0	0	0	No	0	0	0	0				0	0
female	26-30	10	4 years ago	11	12	13	14	15	16	17	18	19	20	21	22	23	1	No	0	No	0	0 days	11+ hours	0	0	0	No	No
male	26-30	8	2 years ago	11	12	13	14	15	16	17	18	19	20	21	22	23	1	No	0	No	0	0 days	11+ hours	0	0	0	0	0	0	7600	16044				23644	4416
male	26-30	7	Greater than 6 months ago	11	12	13	14	15	16	17	18	19	20	21	22	23	0	0	0	No	0	0 days	1 - 4 hours	0	0	0	0	0	2303	3800	5348				11451	1472
female	26-30	2	Less than 6 months ago	11	12	13	14	15	16	17	18	19	20	21	22	23	0	No	0	No	0	0 days	0 hours	0	0	0
male	26-30	5	Greater than 6 months ago	11	12	13	14	15	16	17	18	19	20	21	22	23	0	No	0	No	0	0 days	11+ hours	0	0	0	0	0	11515	0	5348				16863	0
male	26-30	10	Less than 6 months ago	11	12	13	14	15	16	17	18	19	20	21	22	23	0	No	0	Yes	44256	0 days	0 hours	0	0	0			0	0	0				0	0
male	26-30	3	5-10 years ago	11	12	13	14	15	16	17	18	19	20	21	22	23	1	Yes	1	No	0	0 days	5 - 10 hours	0	0	0	0	0	0	0	16044				16044	5888
male	26-30	8	5-10 years ago	11	12	13	14	15	16	17	18	19	20	21	22	23	0	Yes	4	No	0	NA - not employed	NA - not employed	0	0	Other hernia repair	0	0	0	0	0				0	3680
female	26-30	10	5-10 years ago	11	12	13	14	15	16	17	18	19	20	21	22	23	0	No	0	No	0	0 days	5 - 10 hours	0	0	0	No	No	0	0	0				0	0
male	26-30	9	5-10 years ago	11	12	13	14	15	16	17	18	19	20	21	22	23	0	No	0	No	0	10+ days	11+ hours	0	0	0	0	0
female	26-30	9	1 year ago	11	12	13	14	15	16	17	18	19	20	21	22	23	0	No	0	Yes	44228	0 days	0 hours	0	0	0	0	0	0	3800	16044				19844	5888
female	26-30	6	2 years ago	11	12	13	14	15	16	17	18	19	20	21	22	23	0	No	0	No	0	0 days	0 hours	0	0	0	No	No	0	0	0				0	0
female	26-30	10	2 years ago	11	12	13	14	15	16	17	18	19	20	21	22	23	1	Yes	1	No	0	0 days	0 hours	0	0	N/A	0	0	0	0	0				0	2576
female	26-30	10	5-10 years ago	11	12	13	14	15	16	17	18	19	20	21	22	23	1	Yes	1	No	0	1 - 5 days	1 - 4 hours	0	0	0	0	0	0	0	0				0	0
male	26-30	9	5-10 years ago	11	12	13	14	15	16	17	18	19	20	21	22	23	2	Yes	1	No	0	6 - 9 days	11+ hours	0	0	Inguinal hernia repair	0	0	0	0	0				0	0
female	26-30	8	Greater than 6 months ago	11	12	13	14	15	16	17	18	19	20	21	22	23	0	No	0	No	0	0 days	0	0	0	0	No	No	2303	0	5348				7651	0
female	26-30			11	12	13	14	15	16	17	18	19	20	21	22	23	0	No	0	No	0	0 days	11+ hours	0	0	0			0	0	5348				5348	2944
female	26-30	10	2 years ago	11	12	13	14	15	16	17	18	19	20	21	22	23	0	No	0	No	0	0 days	0 hours	0	0	0	No	No	0	0	0				0	5520
male	26-30	6	Greater than 6 months ago	11	12	13	14	15	16	17	18	19	20	21	22	23	1	No	0	Yes	44287	10+ days	11+ hours	0	0	0	0	0	0	38000	42784				80784	18400
female	26-30	7	Less than 6 months ago	11	12	13	14	15	16	17	18	19	20	21	22	23	0	No	0	No	0	0 days	0 hours	0	0	0
female	26-30	7	10-15 years ago	11	12	13	14	15	16	17	18	19	20	21	22	23	2	Yes	1	No	0	1 - 5 days	1 - 4 hours	Endometriosis ablation	0	0	Yes	No	0	3800	0				3800	0
female	26-30	6	Less than 6 months ago	11	12	13	14	15	16	17	18	19	20	21	22	23	0	No	0	No	0	0 days	0 hours	0	0	0			2303	3800	10696				16799	0
male	26-30	3	2 years ago	11	12	13	14	15	16	17	18	19	20	21	22	23	0	No	0	No	0	0 days	1 - 4 hours	0	0	0	0	0	2303	19000	5348				26651	11040
female	26-30		Less than 6 months ago	11	12	13	14	15	16	17	18	19	20	21	22	23	0	No	0	Yes	44228	10+ days	11+ hours	0	0	0			0	0	0				0	0
female	26-30		Less than 6 months ago	11	12	13	14	15	16	17	18	19	20	21	22	23	0	No	0	Yes	44256	1 - 5 days	5 - 10 hours	0	0	0
female	26-30	10	2 years ago	11	12	13	14	15	16	17	18	19	20	21	22	23	0	No	0	No	0	6 - 9 days	1 - 4 hours	0	0	0	Yes	No
female	26-30	8	10-15 years ago	11	12	13	14	15	16	17	18	19	20	21	22	23	1	No	0	No	0	0 days	5 - 10 hours	0	0	0	No	No	0	0	5348				5348	0
male	26-30	8	Greater than 6 months ago	11	12	13	14	15	16	17	18	19	20	21	22	23	0	No	0	No	0	0	0	0	0	0	0	0
male	26-30	6	Greater than 6 months ago	11	12	13	14	15	16	17	18	19	20	21	22	23	0	No	0	No	0	1 - 5 days	5 - 10 hours	0	0	0	0	0	0	0	0				0	0
female	26-30	10	5-10 years ago	11	12	13	14	15	16	17	18	19	20	21	22	23	0	No	0	No	0	0 days	0 hours	0	0	0	Yes	Yes	0	3800	0				3800	12880
female	26-30	7	Less than 6 months ago	11	12	13	14	15	16	17	18	19	20	21	22	23	1	No	0	No	0	0 days	5 - 10 hours	0	0	0			0	0	0				0	0
female	26-30	6	5-10 years ago	11	12	13	14	15	16	17	18	19	20	21	22	23	0	No	0	No	0	0 days	5 - 10 hours	0	0	0	No	No	0	0	0				0	0
male	26-30	9	Greater than 6 months ago	11	12	13	14	15	16	17	18	19	20	21	22	23	0	No	0	Yes	44105	0 days	0 hours	0	0	0	0	0	0	0	0				0	36800
female	26-30	8	5-10 years ago	11	12	13	14	15	16	17	18	19	20	21	22	23	0	No	0	No	0	NA - not employed	NA - not employed	Oophorectomy	0	0	No	No
female	26-30	8	Less than 6 months ago	11	12	13	14	15	16	17	18	19	20	21	22	23	1	No	0	Yes	44228	10+ days	11+ hours	0	0	0
female	26-30	7	5-10 years ago	11	12	13	14	15	16	17	18	19	20	21	22	23	0	No	0	No	0	0 days	0 hours	0	0	N/A	0	0	0	0	0				0	0
female	26-30	6	5 years ago	11	12	13	14	15	16	17	18	19	20	21	22	23	1	No	0	No	0	0 days	11+ hours	0	0	N/A	0	0	0	3800	10696				14496	0
female	26-30	7	5-10 years ago	11	12	13	14	15	16	17	18	19	20	21	22	23	0	Yes	1	No	0	0 days	5 - 10 hours	Endometriosis ablation, Endometriosis excision	0	0	Yes	0	0	3800	5348				9148	0
female	26-30	7	10-15 years ago	11	12	13	14	15	16	17	18	19	20	21	22	23	2	No	0	No	0	10+ days	11+ hours	0	0	0	0	0
female	26-30	6	5 years ago	11	12	13	14	15	16	17	18	19	20	21	22	23	0	No	0	No	0	0 days	0 hours	0	0	0	0	0	0	0	0				0	0
male	26-30	9	5 years ago	11	12	13	14	15	16	17	18	19	20	21	22	23	0	No	0	No	0	0 days	0 hours	0	0	Other hernia repair	0	0	0	0	0				0	0
female	26-30	8	10-15 years ago	11	12	13	14	15	16	17	18	19	20	21	22	23	1	No	0	No	0	0 days	0 hours	0	0	0	No	No
male	26-30	10	Less than 6 months ago	11	12	13	14	15	16	17	18	19	20	21	22	23	0	No	0	No	0	0 days	0 hours	0	0	0
female	26-30	10	Less than 6 months ago	11	12	13	14	15	16	17	18	19	20	21	22	23	0	No	0	No	0	0 days	0 hours	0	0	0
female	26-30		5-10 years ago	11	12	13	14	15	16	17	18	19	20	21	22	23	1	Yes	2	No	0	0 days	0 hours	0	0	0	No	No	0	0	0				0	0
female	26-30	10	5-10 years ago	11	12	13	14	15	16	17	18	19	20	21	22	23	1	Yes	1	No	0	6 - 9 days	11+ hours	0	0	0	No	Yes	2303	7600	10696				20599	0
female	26-30	8	4 years ago	11	12	13	14	15	16	17	18	19	20	21	22	23	0	0	0	0	0	0	0	0	0	0	No	No	0	0	0				0	0
female	26-30	5	Less than 6 months ago	11	12	13	14	15	16	17	18	19	20	21	22	23	0	No	0	No	0	NA - not employed	1 - 4 hours	0	0	0			0	0	0				0	1104
female	26-30	7	5-10 years ago	11	12	13	14	15	16	17	18	19	20	21	22	23	0	No	0	No	0	0 days	11+ hours	0	0	0	No	No	2303	0	0				2303	0
female	26-30	9	5-10 years ago	11	12	13	14	15	16	17	18	19	20	21	22	23	0	Yes	1	Yes	44256	10+ days	11+ hours	Endometriosis excision, Ovarian cystectomy	0	0	Yes	0	0	0	0				0	0
female	26-30	7	5-10 years ago	11	12	13	14	15	16	17	18	19	20	21	22	23	4	Yes	4	Yes	44256	10+ days	11+ hours	0	0	Colorectal surgery	No	No	0	0	0				0	0
female	26-30	7	5 years ago	11	12	13	14	15	16	17	18	19	20	21	22	23	0	No	0	No	0	0 days	0 hours	0	0	0	Yes	0	2303	3800	0				6103	0
male	26-30	8	Greater than 6 months ago	11	12	13	14	15	16	17	18	19	20	21	22	23	1	Yes	1	No	0	0 days	0 hours	0	0	0	0	0	2303	0	0				2303	9200
female	26-30			11	12	13	14	15	16	17	18	19	20	21	22	23	0	No	0	Yes	44256	10+ days	11+ hours	Endometriosis ablation, Endometriosis excision	0	0
female	26-30	3	Greater than 6 months ago	11	12	13	14	15	16	17	18	19	20	21	22	23	0	No	0	No	0	0 days	0 hours	0	0	0	0	0	0	0	5348				5348	0
male	26-30	6	Less than 6 months ago	11	12	13	14	15	16	17	18	19	20	21	22	23	1	No	0	No	0	0 days	1 - 4 hours	0	0	0			0	0	0				0	0
female	26-30	5	Greater than 6 months ago	11	12	13	14	15	16	17	18	19	20	21	22	23	1	Yes	2	No	0	0 days	5 - 10 hours	0	0	0	No	No	0	0	0				0	0
male	26-30	7	Greater than 6 months ago	11	12	13	14	15	16	17	18	19	20	21	22	23	1	Yes	1	No	0	0 days	1 - 4 hours	0	0	0	0	0	0	76000	133700				209700	1104
female	26-30	7	15+ years ago	11	12	13	14	15	16	17	18	19	20	21	22	23	0	No	0	No	0	0 days	5 - 10 hours	0	0	0	0	Yes	0	0	0				0	0
female	26-30	9	1 year ago	11	12	13	14	15	16	17	18	19	20	21	22	23	0	No	0	No	0	0 days	0 hours	0	0	0	0	0	0	0	5348				5348	0
female	26-30	8	3 years ago	11	12	13	14	15	16	17	18	19	20	21	22	23	1	No	0	No	0	10+ days	11+ hours	Endometriosis excision	0	Hip FAI / Labral tear repair	Yes	No	0	0	0				0	0
male	26-30			11	12	13	14	15	16	17	18	19	20	21	22	23	0	No	0	No	0	1 - 5 days	1 - 4 hours	0	0	0			0	3800	0				3800	0
female	26-30	8	5-10 years ago	11	12	13	14	15	16	17	18	19	20	21	22	23	0	No	0	No	0	0	0	0	0	0	No	No	0	0	0				0	3680
female	26-30	8	2 years ago	11	12	13	14	15	16	17	18	19	20	21	22	23	0	No	0	No	0	1 - 5 days	11+ hours	Oophorectomy	0	0	Yes	No	0	0	5348				5348	0
male	26-30	7	Less than 6 months ago	11	12	13	14	15	16	17	18	19	20	21	22	23	0	No	0	No	0	0 days	0 hours	0	0	0			2303	0	0				2303	7360
female	26-30	8	15+ years ago	11	12	13	14	15	16	17	18	19	20	21	22	23	0	No	0	No	0	1 - 5 days	5 - 10 hours	0	0	0	Yes	No
female	26-30	7	5 years ago	11	12	13	14	15	16	17	18	19	20	21	22	23	0	No	0	No	0	10+ days	11+ hours	0	0	0	No	No
male	26-30	4	10-15 years ago	11	12	13	14	15	16	17	18	19	20	21	22	23	0	Yes	1	No	0	NA - not employed	NA - not employed	0	N/A	Inguinal hernia repair	0	0	0	0	26740				26740	0
female	26-30	7	Greater than 6 months ago	11	12	13	14	15	16	17	18	19	20	21	22	23	0	No	0	Yes	44256	NA - not employed	NA - not employed	0	0	0	No	No
female	26-30	7	10-15 years ago	11	12	13	14	15	16	17	18	19	20	21	22	23	3	Yes	2	No	0	0 days	5 - 10 hours	Endometriosis excision	0	0	Yes	No	0	7600	5348				12948	2208
male	26-30	8	Greater than 6 months ago	11	12	13	14	15	16	17	18	19	20	21	22	23	2	No	0	Yes	0	0	0	0	0	0	0	0	0	0	0				0	13248
male	26-30	10	5-10 years ago	11	12	13	14	15	16	17	18	19	20	21	22	23	0	0	0	0	0	0	0	0	0	0	0	0	0	0	0				0	18400
female	26-30	9	10-15 years ago	11	12	13	14	15	16	17	18	19	20	21	22	23	4	Yes	2	No	0	1 - 5 days	11+ hours	0	0	0	Yes	0	2303	0	10696				12999	0
male	26-30	5	1 year ago	11	12	13	14	15	16	17	18	19	20	21	22	23	0	Yes	1	No	0	1 - 5 days	1 - 4 hours	0	0	0	0	0	0	0	0				0	5520
female	26-30	4	10-15 years ago	11	12	13	14	15	16	17	18	19	20	21	22	23	1	No	0	No	0	0 days	1 - 4 hours	0	0	0	No	No	0	0	0				0	0
male	26-30	5	1 year ago	11	12	13	14	15	16	17	18	19	20	21	22	23	1	No	0	Yes	44256	1 - 5 days	1 - 4 hours	0	0	0	0	0	4606	3800	0				8406	0
female	26-30	8		11	12	13	14	15	16	17	18	19	20	21	22	23	0	No	0	No	0	0 days	0 hours	0	0	Hip FAI / Labral tear repair			0	3800	0				3800	2208
female	26-30	10	2 years ago	11	12	13	14	15	16	17	18	19	20	21	22	23	0	Yes	1	No	0	10+ days	11+ hours	Ovarian cystectomy	0	0	No	No
male	26-30	6	4 years ago	11	12	13	14	15	16	17	18	19	20	21	22	23	0	No	0	No	0	6 - 9 days	11+ hours	0	0	Inguinal hernia repair	0	0	2303	3800	0				6103	736
male	26-30	8	5 years ago	11	12	13	14	15	16	17	18	19	20	21	22	23	0	No	0	No	0	10+ days	11+ hours	0	0	0	0	0	9212	0	0				9212	0
female	26-30	7	5 years ago	11	12	13	14	15	16	17	18	19	20	21	22	23	0	No	0	No	0	0 days	11+ hours	0	0	0	No	No
male	26-30	6		11	12	13	14	15	16	17	18	19	20	21	22	23	0	No	0	No	0	NA - not employed	NA - not employed	0	0	0
female	26-30	7	10-15 years ago	11	12	13	14	15	16	17	18	19	20	21	22	23	0	No	0	Yes	44287	0 days	11+ hours	Endometriosis ablation, Oophorectomy	0	0	Yes	No	0	0	0				0	5520
female	26-30	6	10-15 years ago	11	12	13	14	15	16	17	18	19	20	21	22	23	4	Yes	1	No	0	NA - not employed	NA - not employed	Endometriosis excision	0	0	Yes	No	0	3800	0				3800	1104
male	26-30	3	2 years ago	11	12	13	14	15	16	17	18	19	20	21	22	23	0	No	0	No	0	0 days	11+ hours	0	0	0	0	0	0	3800	0				3800	2944
female	26-30	5	10-15 years ago	11	12	13	14	15	16	17	18	19	20	21	22	23	0	No	0	No	0	0 days	0 hours	0	0	0	No	No
female	26-30	10	15+ years ago	11	12	13	14	15	16	17	18	19	20	21	22	23	0	No	0	No	0	NA - not employed	NA - not employed	0	0	0	No	No	4606	3800	5348				13754	9200
female	26-30	7	Greater than 6 months ago	11	12	13	14	15	16	17	18	19	20	21	22	23	1	No	0	No	0	0 days	0 hours	0	0	0	No	No	0	0	21392				21392	1104
male	26-30	8	3 years ago	11	12	13	14	15	16	17	18	19	20	21	22	23	1	Yes	1	No	0	0 days	11+ hours	0	0	Hip FAI / Labral tear repair, Inguinal hernia repair	0	0	0	3800	0				3800	0
female	26-30	5	10-15 years ago	11	12	13	14	15	16	17	18	19	20	21	22	23	0	No	0	Yes	44075	0 days	11+ hours	Endometriosis excision, Ovarian cystectomy	0	0	Yes	0	9212	0	0				9212	6624
female	26-30	10	10-15 years ago	11	12	13	14	15	16	17	18	19	20	21	22	23	1	No	0	No	0	0 days	0 hours	0	0	0	No	No	0	0	0				0	0
male	26-30	2	5-10 years ago	11	12	13	14	15	16	17	18	19	20	21	22	23	0	No	0	No	0	0 days	1 - 4 hours	0	0	0	0	0
female	26-30	7	3 years ago	11	12	13	14	15	16	17	18	19	20	21	22	23	0	No	0	No	0	1 - 5 days	1 - 4 hours	0	0	0	0	0	2303	3800	5348				11451	0
male	26-30	10	5-10 years ago	11	12	13	14	15	16	17	18	19	20	21	22	23	1	Yes	2	No	0	0 days	5 - 10 hours	0	Testicular torsion surgery	Inguinal hernia repair	0	0	0	0	0				0	0
female	26-30	3	Greater than 6 months ago	11	12	13	14	15	16	17	18	19	20	21	22	23	0	No	0	No	0	0 days	0 hours	0	0	0	No	No	0	0	0				0	0
female	26-30	7	2 years ago	11	12	13	14	15	16	17	18	19	20	21	22	23	0	No	0	No	0	0 days	1 - 4 hours	0	0	0	0	0	0	0	0				0	8096
female	26-30	8	2 years ago	11	12	13	14	15	16	17	18	19	20	21	22	23	0	No	0	No	0	NA - not employed	1 - 4 hours	0	0	0	0	0	0	3800	5348				9148	0
female	26-30	5	1 year ago	11	12	13	14	15	16	17	18	19	20	21	22	23	1	Yes	2	Yes	44256	0	0	0	0	0	0	0	0	0	16044				16044	2576
female	26-30	8	Greater than 6 months ago	11	12	13	14	15	16	17	18	19	20	21	22	23	0	No	0	No	0	0 days	0 hours	0	0	0	0	0
female	26-30	3	10-15 years ago	11	12	13	14	15	16	17	18	19	20	21	22	23	0	No	0	No	0	0 days	0 hours	0	0	0	0	0	0	3800	0				3800	0
female	26-30	4	Less than 6 months ago	11	12	13	14	15	16	17	18	19	20	21	22	23	0	No	0	No	0	0 days	1 - 4 hours	0	0	0			0	0	0				0	1472
female	26-30	8	3 years ago	11	12	13	14	15	16	17	18	19	20	21	22	23	2	Yes	1	No	0	NA - not employed	11+ hours	0	0	0	0	0	0	11400	5348				16748	0
male	26-30	7	2 years ago	11	12	13	14	15	16	17	18	19	20	21	22	23	0	Yes	2	Yes	0	0 days	1 - 4 hours	0	0	0	0	0	0	0	5348				5348	0
female	26-30	6	5-10 years ago	11	12	13	14	15	16	17	18	19	20	21	22	23	0	No	0	Yes	44348	10+ days	1 - 4 hours	0	0	0	Yes	No	0	7600	0				7600	0
female	26-30	10	5-10 years ago	11	12	13	14	15	16	17	18	19	20	21	22	23	1	No	0	No	0	0 days	0 hours	0	0	0	0	0	0	0	0				0	0
female	26-30	7	Less than 6 months ago	11	12	13	14	15	16	17	18	19	20	21	22	23	0	No	0	No	0	NA - not employed	NA - not employed	0	0	0			6909	15200	5348				27457	36800
female	26-30	0	4 years ago	11	12	13	14	15	16	17	18	19	20	21	22	23	0	No	0	No	0	0 days	0 hours	0	0	0	Yes	No	2303	0	10696				12999	1104
female	26-30		2 years ago	11	12	13	14	15	16	17	18	19	20	21	22	23	0	No	0	No	0	0 days	1 - 4 hours	0	0	0	No	No	0	0	0				0	0
female	26-30	10	5-10 years ago	11	12	13	14	15	16	17	18	19	20	21	22	23	0	No	0	No	0	0 days	0 hours	0	0	0	0	0	0	3800	0				3800	0
female	26-30	8	1 year ago	11	12	13	14	15	16	17	18	19	20	21	22	23	0	No	0	No	0	1 - 5 days	5 - 10 hours	0	0	0	No	No
female	26-30	4	3 years ago	11	12	13	14	15	16	17	18	19	20	21	22	23	0	No	0	Yes	44136	1 - 5 days	1 - 4 hours	0	0	0	No	No
female	26-30	10	15+ years ago	11	12	13	14	15	16	17	18	19	20	21	22	23	0	No	0	No	0	0 days	0 hours	Endometriosis excision	0	Inguinal hernia repair	Yes	0	2303	3800	0				6103	0
female	26-30	6	1 year ago	11	12	13	14	15	16	17	18	19	20	21	22	23	0	No	0	Yes	44197	0 days	5 - 10 hours	0	0	0	No	No	0	3800	5348				9148	2208
female	26-30	8	10-15 years ago	11	12	13	14	15	16	17	18	19	20	21	22	23	0	No	0	No	0	0 days	0 hours	0	0	0	0	0	0	3800	0				3800	5888
male	26-30	8	Less than 6 months ago	11	12	13	14	15	16	17	18	19	20	21	22	23	0	No	0	No	0	0 days	0 hours	0	0	0			6909	22800	32088				61797	5152
female	26-30	7		11	12	13	14	15	16	17	18	19	20	21	22	23	3	Yes	2	Yes	44197	NA - not employed	NA - not employed	Endometriosis excision	0	0			0	0	0				0	0
female	26-30	5	2 years ago	11	12	13	14	15	16	17	18	19	20	21	22	23	1	Yes	1	No	0	0 days	0 hours	0	0	0	0	0
female	26-30	7	10-15 years ago	11	12	13	14	15	16	17	18	19	20	21	22	23	0	No	0	No	0	0 days	0 hours	0	0	0	0	0
female	26-30	7	5-10 years ago	11	12	13	14	15	16	17	18	19	20	21	22	23	0	No	0	Yes	44317	0 days	0 hours	Endometriosis excision	0	0	Yes	0	0	0	0				0	736
male	26-30	2	5-10 years ago	11	12	13	14	15	16	17	18	19	20	21	22	23	0	No	0	No	0	0 days	1 - 4 hours	0	0	0	0	0	0	0	0				0	0
female	26-30	10	5-10 years ago	11	12	13	14	15	16	17	18	19	20	21	22	23	1	No	0	No	0	1 - 5 days	11+ hours	0	0	N/A	0	0
female	26-30	8	Greater than 6 months ago	11	12	13	14	15	16	17	18	19	20	21	22	23	1	Yes	1	No	0	0 days	5 - 10 hours	0	0	0	0	0	0	0	5348				5348	9200
female	26-30	1	1 year ago	11	12	13	14	15	16	17	18	19	20	21	22	23	0	No	0	No	0	0 days	0 hours	0	0	0	No	No	0	0	0				0	0
female	26-30	10	15+ years ago	11	12	13	14	15	16	17	18	19	20	21	22	23	0	No	0	No	0	0	11+ hours	Endometriosis ablation	0	0	Yes	Yes	0	15200	21392				36592	73600
female	26-30	6	10-15 years ago	11	12	13	14	15	16	17	18	19	20	21	22	23	0	No	0	No	0	1 - 5 days	5 - 10 hours	0	0	Hip FAI / Labral tear repair	0	0	0	0	0				0	0
male	26-30	8	1 year ago	11	12	13	14	15	16	17	18	19	20	21	22	23	1	Yes	1	No	0	NA - not employed	NA - not employed	0	N/A	0	0	0	0	3800	16044				19844	0
female	26-30	8	10-15 years ago	11	12	13	14	15	16	17	18	19	20	21	22	23	0	No	0	No	0	0 days	11+ hours	0	0	0	No	0	0	3800	5348				9148	0
female	31-35	6	Greater than 6 months ago	11	12	13	14	15	16	17	18	19	20	21	22	23	0	No	0	No	0	0 days	0 hours	0	0	0	No	No	0	3800	0				3800	4416
female	31-35	10	2 years ago	11	12	13	14	15	16	17	18	19	20	21	22	23	1	No	0	No	0	0 days	0 hours	0	0	0	No	No
female	31-35	6	2 years ago	11	12	13	14	15	16	17	18	19	20	21	22	23	0	0	0	0	0	0	0	0	0	0	No	No	0	0	0				0	5520
male	31-35	4	4 years ago	11	12	13	14	15	16	17	18	19	20	21	22	23	0	No	0	No	0	0 days	0 hours	0	0	0	0	0
female	31-35	9	4 years ago	11	12	13	14	15	16	17	18	19	20	21	22	23	0	No	0	No	0	6 - 9 days	11+ hours	0	0	0	No	No
female	31-35	4	4 years ago	11	12	13	14	15	16	17	18	19	20	21	22	23	2	No	0	No	0	0 days	0 hours	0	0	0	No	No	4606	3800	5348				13754	0
female	31-35	7	10-15 years ago	11	12	13	14	15	16	17	18	19	20	21	22	23	4	Yes	1	Yes	44256	0 days	0 hours	0	0	0	No	No	0	3800	0				3800	22080
male	31-35	7	1 year ago	11	12	13	14	15	16	17	18	19	20	21	22	23	0	No	0	No	0	1 - 5 days	1 - 4 hours	0	0	0	0	0	0	0	5348				5348	0
female	31-35	10	Less than 6 months ago	11	12	13	14	15	16	17	18	19	20	21	22	23	0	No	0	Yes	44317	6 - 9 days	11+ hours	0	0	0			0	0	5348				5348	3680
male	31-35	2	Greater than 6 months ago	11	12	13	14	15	16	17	18	19	20	21	22	23	0	No	0	Yes	44044	0 days	0 hours	0	0	0	0	0	2303	3800	0				6103	4416
female	31-35	7	3 years ago	11	12	13	14	15	16	17	18	19	20	21	22	23	2	No	0	No	0	NA - not employed	NA - not employed	0	0	0	No	No	0	0	0				0	14720
male	31-35	9	5-10 years ago	11	12	13	14	15	16	17	18	19	20	21	22	23	0	0	0	0	0	0	0	0	0	0	0	0	0	0	0				0	0
female	31-35	9	5-10 years ago	11	12	13	14	15	16	17	18	19	20	21	22	23	1	0	0	No	0	NA - not employed	NA - not employed	Endometriosis excision	0	0	Yes	Yes	0	0	0				0	5888
female	31-35	7	2 years ago	11	12	13	14	15	16	17	18	19	20	21	22	23	1	Yes	1	Yes	44013	6 - 9 days	5 - 10 hours	0	0	0	0	0	2303	0	0				2303	7360
female	31-35	10	10-15 years ago	11	12	13	14	15	16	17	18	19	20	21	22	23	0	No	0	No	0	0 days	0 hours	0	0	0	No	0
female	31-35	6	Less than 6 months ago	11	12	13	14	15	16	17	18	19	20	21	22	23	0	No	0	No	0	0 days	0 hours	0	0	0			0	0	0				0	2208
female	31-35	5	1 year ago	11	12	13	14	15	16	17	18	19	20	21	22	23	0	No	0	No	0	0 days	1 - 4 hours	0	0	0	0	0	0	0	5348				5348	2208
female	31-35	9	5-10 years ago	11	12	13	14	15	16	17	18	19	20	21	22	23	5	Yes	4	Yes	44105	0 days	11+ hours	0	0	0	0	0	16121	15200	37436				68757	5888
female	31-35	7	5-10 years ago	11	12	13	14	15	16	17	18	19	20	21	22	23	3	Yes	1	Yes	44197	6 - 9 days	5 - 10 hours	Endometriosis excision	0	0	Yes	0	0	0	0				0	0
female	31-35	3	10-15 years ago	11	12	13	14	15	16	17	18	19	20	21	22	23	0	No	0	No	0	6 - 9 days	5 - 10 hours	0	0	0	No	Yes	0	0	0				0	5888
female	31-35	7	2 years ago	11	12	13	14	15	16	17	18	19	20	21	22	23	0	No	0	Yes	44197	10+ days	11+ hours	0	0	0	No	0	0	0	0				0	0
female	31-35	8	10-15 years ago	11	12	13	14	15	16	17	18	19	20	21	22	23	0	No	0	No	0	0 days	0 hours	0	0	0	No	No	0	0	0				0	0
female	31-35	8	4 years ago	11	12	13	14	15	16	17	18	19	20	21	22	23	0	No	0	No	0	0 days	1 - 4 hours	0	0	0	0	0	0	0	5348				5348	0
male	31-35	6	10-15 years ago	11	12	13	14	15	16	17	18	19	20	21	22	23	0	No	0	No	0	0 days	5 - 10 hours	0	0	0	0	0	0	0	0				0	0
female	31-35	10	10-15 years ago	11	12	13	14	15	16	17	18	19	20	21	22	23	0	No	0	Yes	40330	10+ days	1 - 4 hours	0	0	0	No	No	0	0	0				0	2576
female	31-35		Greater than 6 months ago	11	12	13	14	15	16	17	18	19	20	21	22	23	0	No	0	No	0	0 days	1 - 4 hours	0	0	0	No	No	4606	0	5348				9954	73600
female	31-35	5	5-10 years ago	11	12	13	14	15	16	17	18	19	20	21	22	23	0	No	0	No	0	0 days	11+ hours	0	0	0	0	0	0	3800	0				3800	13248
male	31-35	9	Less than 6 months ago	11	12	13	14	15	16	17	18	19	20	21	22	23	1	No	0	Yes	44256	1 - 5 days	1 - 4 hours	0	0	0			0	0	5348				5348	3312
female	31-35	3	5 years ago	11	12	13	14	15	16	17	18	19	20	21	22	23	1	No	0	No	0	0 days	0 hours	0	0	0	No	No	0	0	0				0	0
female	31-35	8	Greater than 6 months ago	11	12	13	14	15	16	17	18	19	20	21	22	23	0	Yes	1	No	0	10+ days	5 - 10 hours	Endometriosis excision	0	0	Yes	0	11515	7600	37436				56551	0
female	31-35	9	5-10 years ago	11	12	13	14	15	16	17	18	19	20	21	22	23	0	No	0	No	0	0 days	5 - 10 hours	0	0	0	No	No	0	0	0				0	0
female	31-35	7	2 years ago	11	12	13	14	15	16	17	18	19	20	21	22	23	0	No	0	No	0	0 days	0 hours	0	0	0	0	0	0	3800	5348				9148	0
female	31-35	8	3 years ago	11	12	13	14	15	16	17	18	19	20	21	22	23	0	No	0	No	0	10+ days	11+ hours	0	0	0	No	No	0	0	0				0	0
female	31-35	7	5-10 years ago	11	12	13	14	15	16	17	18	19	20	21	22	23	0	No	0	No	0	0 days	1 - 4 hours	0	0	0	No	No	0	0	0				0	0
female	31-35	7	2 years ago	11	12	13	14	15	16	17	18	19	20	21	22	23	0	No	0	No	0	0 days	5 - 10 hours	0	0	0	No	No	0	3800	0				3800	11040
female	31-35	4	Less than 6 months ago	11	12	13	14	15	16	17	18	19	20	21	22	23	0	No	0	No	0	0 days	0 hours	0	0	0			0	0	0				0	0
male	31-35	3	4 years ago	11	12	13	14	15	16	17	18	19	20	21	22	23	0	Yes	2	No	0	1 - 5 days	1 - 4 hours	0	0	0	0	0	0	0	0				0	0
female	31-35	9	Less than 6 months ago	11	12	13	14	15	16	17	18	19	20	21	22	23	0	0	0	0	0	0	0	0	0	Hemorrhoid surgery
female	31-35	5	1 year ago	11	12	13	14	15	16	17	18	19	20	21	22	23	0	No	0	No	0	1 - 5 days	1 - 4 hours	Myomectomy	0	0	Yes	No	2303	0	0				2303	368
female	31-35	10	10-15 years ago	11	12	13	14	15	16	17	18	19	20	21	22	23	0	No	0	No	0	NA - not employed	NA - not employed	0	0	0	No	No
female	31-35	9	10-15 years ago	11	12	13	14	15	16	17	18	19	20	21	22	23	0	No	0	No	0	0 days	1 - 4 hours	0	0	0	0	0	4606	15200	5348				25154	2208
female	31-35	9	10-15 years ago	11	12	13	14	15	16	17	18	19	20	21	22	23	0	No	0	No	0	0 days	0 hours	0	0	0	Yes	0	0	0	0				0	0
female	31-35	4	3 years ago	11	12	13	14	15	16	17	18	19	20	21	22	23	0	No	0	No	0	0 days	0 hours	0	0	0	No	No	0	3800	5348				9148	36800
male	31-35	10	1 year ago	11	12	13	14	15	16	17	18	19	20	21	22	23	0	0	0	No	0	0	0	0	0	Inguinal hernia repair, Colorectal surgery	0	0	0	0	0				0	0
male	31-35	6	2 years ago	11	12	13	14	15	16	17	18	19	20	21	22	23	0	No	0	No	0	10+ days	11+ hours	0	0	0	0	0	2303	0	5348				7651	0
female	31-35	1	Less than 6 months ago	11	12	13	14	15	16	17	18	19	20	21	22	23	0	No	0	No	0	0 days	0 hours	0	0	0			0	0	0				0	0
female	31-35	8	4 years ago	11	12	13	14	15	16	17	18	19	20	21	22	23	0	No	0	No	0	0 days	0 hours	0	0	0	No	No	0	0	5348				5348	7360
male	31-35	4	Less than 6 months ago	11	12	13	14	15	16	17	18	19	20	21	22	23	0	No	0	No	0	0 days	0 hours	0	0	0			4606	0	5348				9954	184000
female	31-35	9	Greater than 6 months ago	11	12	13	14	15	16	17	18	19	20	21	22	23	1	Yes	1	No	0	0 days	5 - 10 hours	0	0	N/A	0	0	0	0	5348				5348	0
female	31-35	10	Less than 6 months ago	11	12	13	14	15	16	17	18	19	20	21	22	23	1	No	0	Yes	44256	1 - 5 days	11+ hours	0	0	0			0	3800	5348				9148	2944
female	31-35	6	Greater than 6 months ago	11	12	13	14	15	16	17	18	19	20	21	22	23	0	Yes	1	No	0	0	0	0	0	0	0	0	0	3800	10696				14496	0
female	31-35	10	2 years ago	11	12	13	14	15	16	17	18	19	20	21	22	23	0	No	0	No	0	0 days	0 hours	0	0	0	No	No	0	0	10696				10696	2208
male	31-35	7	3 years ago	11	12	13	14	15	16	17	18	19	20	21	22	23	0	Yes	1	No	0	1 - 5 days	5 - 10 hours	0	0	0	0	0
male	31-35	10	5-10 years ago	11	12	13	14	15	16	17	18	19	20	21	22	23	0	Yes	1	Yes	44317	NA - not employed	NA - not employed	0	0	0	0	0	2303	0	0				2303	9200
female	31-35	2	Less than 6 months ago	11	12	13	14	15	16	17	18	19	20	21	22	23	0	No	0	No	0	0 days	NA - not employed	0	0	0
female	31-35	10	15+ years ago	11	12	13	14	15	16	17	18	19	20	21	22	23	2	No	0	No	0	0	0	Endometriosis excision, Ovarian cystectomy	0	Hemorrhoid surgery	Yes	Yes	0	0	0				0	3680
male	31-35	7	3 years ago	11	12	13	14	15	16	17	18	19	20	21	22	23	1	Yes	1	No	0	10+ days	1 - 4 hours	0	0	0	0	0
female	31-35	8	5 years ago	11	12	13	14	15	16	17	18	19	20	21	22	23	0	0	0	0	0	0	0	0	0	0	No	No	0	0	0				0	3680
female	31-35	8	Less than 6 months ago	11	12	13	14	15	16	17	18	19	20	21	22	23	0	No	0	No	0	0 days	5 - 10 hours	0	0	0			2303	38000	26740				67043	0
female	31-35	9	5-10 years ago	11	12	13	14	15	16	17	18	19	20	21	22	23	0	No	0	No	0	0 days	0 hours	0	0	0	No	No	0	0	0				0	0
male	31-35	2	Less than 6 months ago	11	12	13	14	15	16	17	18	19	20	21	22	23	0	No	0	No	0	0 days	0 hours	0	0	0			0	0	0				0	0
female	31-35	7	15+ years ago	11	12	13	14	15	16	17	18	19	20	21	22	23	0	No	0	No	0	0 days	0 hours	0	0	0	Yes	0	0	3800	16044				19844	0
male	31-35	3	Greater than 6 months ago	11	12	13	14	15	16	17	18	19	20	21	22	23	0	No	0	No	0	0 days	0 hours	0	0	0	0	0	0	0	21392				21392	2944
female	31-35	7	Less than 6 months ago	11	12	13	14	15	16	17	18	19	20	21	22	23	0	No	0	No	0	0 days	0 hours	Endometriosis excision	0	0
male	31-35	10	5 years ago	11	12	13	14	15	16	17	18	19	20	21	22	23	0	Yes	1	No	0	0 days	11+ hours	0	0	0	0	0	0	0	0				0	0
female	31-35	10	5 years ago	11	12	13	14	15	16	17	18	19	20	21	22	23	1	Yes	1	No	0	0 days	1 - 4 hours	0	0	0	0	0	23030	3800	16044				42874	1104
female	31-35	10	Less than 6 months ago	11	12	13	14	15	16	17	18	19	20	21	22	23	0	No	0	No	0	0	0	0	0	0			0	0	0				0	0
male	31-35	3	2 years ago	11	12	13	14	15	16	17	18	19	20	21	22	23	0	No	0	No	0	0 days	1 - 4 hours	0	0	0	0	0	4606	3800	5348				13754	2576
female	31-35	8	2 years ago	11	12	13	14	15	16	17	18	19	20	21	22	23	0	No	0	No	0	0 days	11+ hours	0	0	0	No	No	0	0	10696				10696	0
female	31-35	8	Less than 6 months ago	11	12	13	14	15	16	17	18	19	20	21	22	23	0	No	0	No	0	0 days	0 hours	0	0	0			0	3800	21392				25192	0
female	31-35	3	Less than 6 months ago	11	12	13	14	15	16	17	18	19	20	21	22	23	0	No	0	No	0	0 days	0 hours	0	0	0
female	31-35	8	3 years ago	11	12	13	14	15	16	17	18	19	20	21	22	23	0	No	0	No	0	NA - not employed	NA - not employed	0	0	0	0	0	2303	3800	5348				11451	0
female	31-35	7	1 year ago	11	12	13	14	15	16	17	18	19	20	21	22	23	0	No	0	Yes	44075	0 days	5 - 10 hours	0	0	0	No	No	0	3800	5348				9148	2208
male	31-35	8	5-10 years ago	11	12	13	14	15	16	17	18	19	20	21	22	23	0	No	0	No	0	0 days	1 - 4 hours	0	0	0	0	0	0	0	0				0	2576
male	31-35		10-15 years ago	11	12	13	14	15	16	17	18	19	20	21	22	23	1	Yes	1	No	0	NA - not employed	NA - not employed	0	0	0	0	0	0	0	0				0	0
female	31-35	10	1 year ago	11	12	13	14	15	16	17	18	19	20	21	22	23	0	No	0	Yes	43922	NA - not employed	NA - not employed	0	0	0	No	No	0	0	0				0	0
male	31-35	10	10-15 years ago	11	12	13	14	15	16	17	18	19	20	21	22	23	0	No	0	Yes	44317	0 days	0 hours	0	0	0	0	0	0	0	5348				5348	0
female	31-35	0	Less than 6 months ago	11	12	13	14	15	16	17	18	19	20	21	22	23	0	No	0	No	0	NA - not employed	NA - not employed	0	0	0			0	0	0				0	0
male	31-35	5	Less than 6 months ago	11	12	13	14	15	16	17	18	19	20	21	22	23	0	No	0	Yes	44256	0 days	5 - 10 hours	0	0	0
female	31-35	6	Greater than 6 months ago	11	12	13	14	15	16	17	18	19	20	21	22	23	0	No	0	No	0	1 - 5 days	11+ hours	0	0	0	0	0	2303	7600	10696				20599	25760
female	31-35	8	10-15 years ago	11	12	13	14	15	16	17	18	19	20	21	22	23	1	No	0	No	0	1 - 5 days	1 - 4 hours	0	0	0	No	0	0	3800	0				3800	0
female	31-35	9	15+ years ago	11	12	13	14	15	16	17	18	19	20	21	22	23	0	No	0	No	0	0 days	0 hours	Ovarian cystectomy	0	0	Yes	No	2303	3800	5348				11451	0
female	31-35	8	15+ years ago	11	12	13	14	15	16	17	18	19	20	21	22	23	1	Yes	1	No	0	10+ days	11+ hours	0	0	0	No	No	0	7600	10696				18296	0
female	31-35	1	Less than 6 months ago	11	12	13	14	15	16	17	18	19	20	21	22	23	0	No	0	Yes	44256	NA - not employed	NA - not employed	0	0	0			2303	3800	5348				11451	0
male	31-35	5	15+ years ago	11	12	13	14	15	16	17	18	19	20	21	22	23	1	Yes	1	No	0	0 days	11+ hours	0	0	0	0	0	0	3800	16044				19844	2208
female	31-35	6	Less than 6 months ago	11	12	13	14	15	16	17	18	19	20	21	22	23	0	No	0	No	0	0 days	0 hours	0	0	0
female	31-35	9	10-15 years ago	11	12	13	14	15	16	17	18	19	20	21	22	23	0	Yes	1	No	0	1 - 5 days	1 - 4 hours	Endometriosis excision	0	Hemorrhoid surgery	Yes	0	0	0	0				0	0
male	31-35	7	5 years ago	11	12	13	14	15	16	17	18	19	20	21	22	23	1	No	0	No	0	0 days	11+ hours	0	0	0	0	0	0	0	5348				5348	0
female	31-35	8	15+ years ago	11	12	13	14	15	16	17	18	19	20	21	22	23	0	No	0	Yes	43952	0 days	11+ hours	Endometriosis excision	0	0	Yes	Yes	0	0	0				0	0
female	31-35	4	5-10 years ago	11	12	13	14	15	16	17	18	19	20	21	22	23	1	Yes	1	No	0	0 days	1 - 4 hours	Hysterectomy, Endometriosis ablation, Oophorectomy	0	0	Yes	0	6909	0	0				6909	2208
female	31-35	3	Less than 6 months ago	11	12	13	14	15	16	17	18	19	20	21	22	23	0	No	0	No	0	0 days	11+ hours	0	0	0			2303	3800	5348				11451	0
female	31-35	10	2 years ago	11	12	13	14	15	16	17	18	19	20	21	22	23	0	No	0	No	0	0	0	0	0	Colorectal surgery	0	0	0	0	0				0	11040
female	31-35	8	2 years ago	11	12	13	14	15	16	17	18	19	20	21	22	23	0	No	0	No	0	1 - 5 days	5 - 10 hours	0	0	0	No	No	4606	0	0				4606	0
female	31-35	8	15+ years ago	11	12	13	14	15	16	17	18	19	20	21	22	23	0	Yes	1	Yes	44317	1 - 5 days	1 - 4 hours	0	0	Hip FAI / Labral tear repair	Yes	0	0	0	5348				5348	36800
female	31-35	0	10-15 years ago	11	12	13	14	15	16	17	18	19	20	21	22	23	0	No	0	No	0	0 days	0 hours	0	0	0	No	No
female	31-35	8	15+ years ago	11	12	13	14	15	16	17	18	19	20	21	22	23	0	No	0	No	0	0 days	0 hours	Endometriosis ablation	0	0	0	0	0	0	0				0	0
female	31-35	8	Greater than 6 months ago	11	12	13	14	15	16	17	18	19	20	21	22	23	0	No	0	No	0	0 days	5 - 10 hours	0	0	0	No	No	0	0	0				0	9200
female	31-35	8	2 years ago	11	12	13	14	15	16	17	18	19	20	21	22	23	1	No	0	No	0	0 days	0 hours	0	0	0	No	No	0	0	0				0	0
male	31-35	9	10-15 years ago	11	12	13	14	15	16	17	18	19	20	21	22	23	0	No	0	Yes	43862	0 days	0 hours	0	Varicocelectomy	0	0	0
female	31-35	7	4 years ago	11	12	13	14	15	16	17	18	19	20	21	22	23	0	No	0	No	0	0 days	0 hours	Hysterectomy, Oophorectomy	0	0	No	No	0	0	0				0	0
male	31-35	8	Greater than 6 months ago	11	12	13	14	15	16	17	18	19	20	21	22	23	0	No	0	No	0	1 - 5 days	11+ hours	0	0	0	0	0
female	31-35	7	2 years ago	11	12	13	14	15	16	17	18	19	20	21	22	23	0	No	0	No	0	0 days	11+ hours	Endometriosis excision	0	0	Yes	0	0	0	0				0	0
female	31-35	10	Greater than 6 months ago	11	12	13	14	15	16	17	18	19	20	21	22	23	0	No	0	No	0	0 days	0 hours	0	0	0	No	No	0	3800	5348				9148	18400
female	31-35	0		11	12	13	14	15	16	17	18	19	20	21	22	23	0	No	0	No	0	0 days	0 hours	0	0	0			0	0	0				0	368
male	31-35	8	1 year ago	11	12	13	14	15	16	17	18	19	20	21	22	23	0	No	0	No	0	10+ days	5 - 10 hours	0	0	0	0	0	0	0	5348				5348	736
female	31-35	5	15+ years ago	11	12	13	14	15	16	17	18	19	20	21	22	23	0	Yes	2	No	0	0 days	0 hours	0	0	0	Yes	No
female	31-35	8	2 years ago	11	12	13	14	15	16	17	18	19	20	21	22	23	0	No	0	No	0	0 days	11+ hours	Ovarian cystectomy	0	0	No	No
female	31-35	5	15+ years ago	11	12	13	14	15	16	17	18	19	20	21	22	23	1	Yes	1	No	0	1 - 5 days	0 hours	Endometriosis excision, Oophorectomy	0	Other hernia repair, Colorectal surgery	Yes	Yes	0	0	0				0	0
male	31-35	1	2 years ago	11	12	13	14	15	16	17	18	19	20	21	22	23	2	Yes	1	Yes	44348	10+ days	11+ hours	0	0	0	0	0	0	0	0				0	3680
female	31-35	10	1 year ago	11	12	13	14	15	16	17	18	19	20	21	22	23	0	Yes	1	No	0	0 days	11+ hours	0	0	Lumbar spine surgery	0	0	0	0	0				0	0
female	31-35	5		11	12	13	14	15	16	17	18	19	20	21	22	23	0	Yes	1	No	0	1 - 5 days	0 hours	0	0	0	No		2303	3800	5348				11451	0
female	31-35	7	15+ years ago	11	12	13	14	15	16	17	18	19	20	21	22	23	0	Yes	1	No	0	0 days	0 hours	0	0	0	Yes	No
female	31-35	1	5 years ago	11	12	13	14	15	16	17	18	19	20	21	22	23	0	No	0	No	0	0 days	0 hours	0	0	0	No	No
female	31-35	10	5 years ago	11	12	13	14	15	16	17	18	19	20	21	22	23	1	Yes	3	No	0	10+ days	0 hours	0	0	0	0	0
male	31-35	8	Less than 6 months ago	11	12	13	14	15	16	17	18	19	20	21	22	23	0	No	0	Yes	44256	10+ days	11+ hours	0	0	Inguinal hernia repair			0	3800	0				3800	0
female	31-35	9	Greater than 6 months ago	11	12	13	14	15	16	17	18	19	20	21	22	23	0	No	0	Yes	44287	1 - 5 days	1 - 4 hours	0	0	0	Yes	No	0	0	0				0	0
female	31-35	7	15+ years ago	11	12	13	14	15	16	17	18	19	20	21	22	23	0	No	0	No	0	1 - 5 days	11+ hours	0	0	0	Yes	0	0	0	0				0	0
female	31-35	10	4 years ago	11	12	13	14	15	16	17	18	19	20	21	22	23	0	No	0	No	0	1 - 5 days	5 - 10 hours	0	0	0	Yes	No	0	0	0				0	3680
female	31-35	5	2 years ago	11	12	13	14	15	16	17	18	19	20	21	22	23	1	No	0	No	0	0 days	0 hours	0	0	0	0	0
male	31-35	3	Less than 6 months ago	11	12	13	14	15	16	17	18	19	20	21	22	23	0	No	0	No	0	10+ days	11+ hours	0	0	0			0	3800	10696				14496	7360
female	31-35	9	1 year ago	11	12	13	14	15	16	17	18	19	20	21	22	23	0	No	0	No	0	0 days	0 hours	0	0	0	No	No
female	31-35	9	4 years ago	11	12	13	14	15	16	17	18	19	20	21	22	23	0	No	0	Yes	44287	10+ days	5 - 10 hours	Endometriosis ablation	0	0	Yes	No	0	0	0				0	0
female	31-35	8	10-15 years ago	11	12	13	14	15	16	17	18	19	20	21	22	23	1	Yes	1	Yes	44287	6 - 9 days	11+ hours	Hysterectomy, Endometriosis ablation, Oophorectomy	0	0	Yes	Yes	0	3800	5348				9148	6624
female	31-35			11	12	13	14	15	16	17	18	19	20	21	22	23	0	No	0	No	0	0 days	1 - 4 hours	Hysterectomy, Myomectomy	0	0
female	31-35	2	Greater than 6 months ago	11	12	13	14	15	16	17	18	19	20	21	22	23	0	No	0	No	0	0 days	0 hours	0	0	0	0	0
male	31-35	8	10-15 years ago	11	12	13	14	15	16	17	18	19	20	21	22	23	0	No	0	No	0	1 - 5 days	11+ hours	0	0	Hemorrhoid surgery	0	0
female	31-35	6	10-15 years ago	11	12	13	14	15	16	17	18	19	20	21	22	23	0	No	0	No	0	1 - 5 days	1 - 4 hours	0	0	0	Yes	No	0	0	0				0	0
male	31-35	7	Less than 6 months ago	11	12	13	14	15	16	17	18	19	20	21	22	23	0	Yes	10	No	0	0 days	1 - 4 hours	0	Testicular torsion surgery	0			0	3800	5348				9148	1472
female	31-35	10	Greater than 6 months ago	11	12	13	14	15	16	17	18	19	20	21	22	23	1	0	0	No	0	10+ days	11+ hours	0	0	0	No	No	2303	0	0				2303	0
male	31-35	5	Greater than 6 months ago	11	12	13	14	15	16	17	18	19	20	21	22	23	0	No	0	Yes	44197	10+ days	11+ hours	0	0	0	0	0
female	31-35	8	10-15 years ago	11	12	13	14	15	16	17	18	19	20	21	22	23	0	No	0	No	0	0 days	5 - 10 hours	0	0	N/A	No	No
female	31-35	8	10-15 years ago	11	12	13	14	15	16	17	18	19	20	21	22	23	0	No	0	No	0	1 - 5 days	5 - 10 hours	Endometriosis excision, Ovarian cystectomy	0	0	Yes	0	0	0	0				0	0
female	31-35			11	12	13	14	15	16	17	18	19	20	21	22	23	0	No	0	No	0	0 days	0 hours	0	0	0			0	0	0				0	0
female	31-35	4	1 year ago	11	12	13	14	15	16	17	18	19	20	21	22	23	0	No	0	No	0	0 days	11+ hours	0	0	0	No	No	0	0	0				0	0
female	31-35	7	5-10 years ago	11	12	13	14	15	16	17	18	19	20	21	22	23	0	Yes	1	No	0	0 days	5 - 10 hours	0	0	0	0	0	0	0	0				0	0
female	31-35	8	15+ years ago	11	12	13	14	15	16	17	18	19	20	21	22	23	0	No	0	No	0	0 days	0 hours	Endometriosis ablation	0	0	Yes	No	0	7600	5348				12948	6624
male	31-35	10	5 years ago	11	12	13	14	15	16	17	18	19	20	21	22	23	0	No	0	No	0	0 days	0 hours	0	0	Hip FAI / Labral tear repair	0	0
female	31-35	8	Greater than 6 months ago	11	12	13	14	15	16	17	18	19	20	21	22	23	0	No	0	No	0	NA - not employed	NA - not employed	0	0	0	0	0
female	31-35	5	4 years ago	11	12	13	14	15	16	17	18	19	20	21	22	23	2	No	0	No	0	10+ days	1 - 4 hours	0	0	0	0	No	0	3800	5348				9148	0
female	31-35	7	5-10 years ago	11	12	13	14	15	16	17	18	19	20	21	22	23	2	Yes	1	Yes	44136	0 days	11+ hours	0	0	Hip FAI / Labral tear repair	No	No	0	3800	0				3800	1472
male	31-35	7	10-15 years ago	11	12	13	14	15	16	17	18	19	20	21	22	23	2	Yes	2	No	0	0 days	0 hours	0	0	Colorectal surgery, Hemorrhoid surgery	0	0	0	0	0				0	0
female	36-40	8	3 years ago	11	12	13	14	15	16	17	18	19	20	21	22	23	0	0	0	0	0	0	0	0	0	0	No	No	0	3800	5348				9148	0
female	36-40	9	3 years ago	11	12	13	14	15	16	17	18	19	20	21	22	23	0	No	0	No	0	0 days	1 - 4 hours	0	0	0	No	No	0	0	0				0	0
male	36-40	6	4 years ago	11	12	13	14	15	16	17	18	19	20	21	22	23	1	Yes	1	No	0	0 days	11+ hours	0	0	0	0	0
female	36-40	5	Greater than 6 months ago	11	12	13	14	15	16	17	18	19	20	21	22	23	0	No	0	No	0	0 days	0 hours	0	0	0	0	0
female	36-40	10	5-10 years ago	11	12	13	14	15	16	17	18	19	20	21	22	23	0	No	0	Yes	44136	0 days	11+ hours	Endometriosis excision	0	0	Yes	No	0	0	10696				10696	0
female	36-40	8	15+ years ago	11	12	13	14	15	16	17	18	19	20	21	22	23	1	Yes	4	No	0	10+ days	5 - 10 hours	Endometriosis excision	0	0	Yes	0	2303	0	5348				7651	368
female	36-40		Less than 6 months ago	11	12	13	14	15	16	17	18	19	20	21	22	23	0	No	0	No	0	0 days	0 hours	0	0	0			0	0	0				0	0
female	36-40	6	Greater than 6 months ago	11	12	13	14	15	16	17	18	19	20	21	22	23	0	No	0	No	0	NA - not employed	NA - not employed	0	0	0	0	0	0	0	0				0	0
female	36-40	6	1 year ago	11	12	13	14	15	16	17	18	19	20	21	22	23	2	Yes	1	No	0	NA - not employed	NA - not employed	0	0	0	No	No	0	0	0				0	0
female	36-40	0	Less than 6 months ago	11	12	13	14	15	16	17	18	19	20	21	22	23	0	No	0	No	0	0 days	0 hours	0	0	0			0	3800	0				3800	4416
female	36-40	9	3 years ago	11	12	13	14	15	16	17	18	19	20	21	22	23	1	No	0	No	0	NA - not employed	NA - not employed	Endometriosis ablation	0	0	Yes	No	0	0	0				0	0
female	36-40	8	Less than 6 months ago	11	12	13	14	15	16	17	18	19	20	21	22	23	0	No	0	Yes	44105	10+ days	5 - 10 hours	0	0	0			0	3800	16044				19844	19136
female	36-40	6	2 years ago	11	12	13	14	15	16	17	18	19	20	21	22	23	0	No	0	No	0	NA - not employed	NA - not employed	0	0	0	No	No	0	0	0				0	0
female	36-40	8	2 years ago	11	12	13	14	15	16	17	18	19	20	21	22	23	0	No	0	No	0	0 days	0 hours	0	0	0	No	No	0	0	0				0	0
female	36-40	10	5-10 years ago	11	12	13	14	15	16	17	18	19	20	21	22	23	0	No	0	No	0	0 days	0 hours	0	0	0	0	0	0	0	0				0	0
female	36-40	0		11	12	13	14	15	16	17	18	19	20	21	22	23	0	No	0	No	0	0 days	0 hours	0	0	0			0	0	0				0	0
female	36-40			11	12	13	14	15	16	17	18	19	20	21	22	23	0	No	0	No	0	0 days	0 hours	0	0	0			18424	3800	26740				48964	2944
male	36-40	4	5-10 years ago	11	12	13	14	15	16	17	18	19	20	21	22	23	0	Yes	1	No	0	0 days	0 hours	0	0	0	0	0
male	36-40	7	5 years ago	11	12	13	14	15	16	17	18	19	20	21	22	23	0	No	0	No	0	0 days	5 - 10 hours	0	0	Lumbar spine surgery	0	0	4606	0	16044				20650	0
female	36-40	0	3 years ago	11	12	13	14	15	16	17	18	19	20	21	22	23	0	No	0	No	0	NA - not employed	NA - not employed	N/A	0	0	No	No	4606	0	0				4606	2576
female	36-40	5	5 years ago	11	12	13	14	15	16	17	18	19	20	21	22	23	0	No	0	No	0	NA - not employed	NA - not employed	0	0	0	No	No	0	0	10696				10696	7360
female	36-40	4	5-10 years ago	11	12	13	14	15	16	17	18	19	20	21	22	23	1	Yes	1	Yes	44287	1 - 5 days	1 - 4 hours	Hysterectomy, Ovarian cystectomy	0	0	0	Yes	0	3800	0				3800	0
male	36-40	9	5 years ago	11	12	13	14	15	16	17	18	19	20	21	22	23	0	Yes	1	No	0	0 days	1 - 4 hours	0	0	Hip FAI / Labral tear repair	0	0	0	3800	0				3800	18400
female	36-40	4	2 years ago	11	12	13	14	15	16	17	18	19	20	21	22	23	0	No	0	No	0	NA - not employed	0 hours	0	0	0	No	No	0	0	0				0	0
female	36-40	6	Less than 6 months ago	11	12	13	14	15	16	17	18	19	20	21	22	23	1	No	0	Yes	44317	1 - 5 days	11+ hours	0	0	0			0	0	0				0	736
male	36-40	10	5-10 years ago	11	12	13	14	15	16	17	18	19	20	21	22	23	1	No	0	No	0	0 days	11+ hours	0	0	0	0	0	0	7600	5348				12948	14720
female	36-40	2	Less than 6 months ago	11	12	13	14	15	16	17	18	19	20	21	22	23	0	No	0	No	0	0 days	0 hours	0	0	0			0	0	0				0	0
female	36-40	10	10-15 years ago	11	12	13	14	15	16	17	18	19	20	21	22	23	3	Yes	5	No	0	NA - not employed	NA - not employed	Hysterectomy, Endometriosis ablation, Ovarian cystectomy, Oophorectomy	0	Hemorrhoid surgery	Yes	0	0	0	0				0	0
female	36-40	6	10-15 years ago	11	12	13	14	15	16	17	18	19	20	21	22	23	0	No	0	No	0	0 days	0 hours	0	0	0	Yes	No	0	0	0				0	14720
female	36-40	7	3 years ago	11	12	13	14	15	16	17	18	19	20	21	22	23	0	No	0	No	0	1 - 5 days	1 - 4 hours	0	0	0	No	No	0	0	0				0	0
female	36-40	6	Less than 6 months ago	11	12	13	14	15	16	17	18	19	20	21	22	23	0	No	0	No	0	0 days	5 - 10 hours	0	0	0
female	36-40	7	3 years ago	11	12	13	14	15	16	17	18	19	20	21	22	23	1	No	0	No	0	0 days	11+ hours	0	0	0	No	No	2303	0	0				2303	0
female	36-40	10	15+ years ago	11	12	13	14	15	16	17	18	19	20	21	22	23	1	Yes	1	No	0	NA - not employed	NA - not employed	Hysterectomy, Endometriosis ablation, Endometriosis excision, Ovarian cystectomy	0	Inguinal hernia repair	Yes	0
female	36-40	7	1 year ago	11	12	13	14	15	16	17	18	19	20	21	22	23	0	No	0	No	0	0 days	1 - 4 hours	0	0	0	No	No	0	3800	5348				9148	2944
female	36-40	8	10-15 years ago	11	12	13	14	15	16	17	18	19	20	21	22	23	1	No	0	No	0	0 days	NA - not employed	0	0	Hip FAI / Labral tear repair	Yes	No	2303	0	0				2303	22080
female	36-40	9	10-15 years ago	11	12	13	14	15	16	17	18	19	20	21	22	23	0	No	0	No	0	10+ days	11+ hours	Endometriosis ablation, Endometriosis excision, Ovarian cystectomy, Oophorectomy	0	0	Yes	No
female	36-40	8	5-10 years ago	11	12	13	14	15	16	17	18	19	20	21	22	23	0	Yes	2	No	0	6 - 9 days	0	Endometriosis excision	0	0	0	0	0	0	0				0	4416
female	36-40	10	2 years ago	11	12	13	14	15	16	17	18	19	20	21	22	23	0	No	0	Yes	44256	NA - not employed	NA - not employed	0	0	0	0	0	0	3800	5348				9148	22080
female	36-40	6	10-15 years ago	11	12	13	14	15	16	17	18	19	20	21	22	23	1	Yes	1	No	0	1 - 5 days	5 - 10 hours	Hysterectomy, Endometriosis ablation, Oophorectomy	0	0	Yes	Yes
male	36-40	7	5-10 years ago	11	12	13	14	15	16	17	18	19	20	21	22	23	2	Yes	1	No	0	0 days	11+ hours	0	0	0	0	0	2303	7600	5348				15251	5520
female	36-40	10	10-15 years ago	11	12	13	14	15	16	17	18	19	20	21	22	23	0	No	0	No	0	1 - 5 days	11+ hours	0	0	0	No	No	0	0	0				0	0
female	36-40	10	1 year ago	11	12	13	14	15	16	17	18	19	20	21	22	23	0	No	0	No	0	0 days	11+ hours	0	0	0	No	0
male	36-40	6	Greater than 6 months ago	11	12	13	14	15	16	17	18	19	20	21	22	23	0	Yes	1	No	0	10+ days	11+ hours	0	0	0	0	0	0	7600	0				7600	2576
male	36-40	3	2 years ago	11	12	13	14	15	16	17	18	19	20	21	22	23	0	Yes	1	No	0	0 days	1 - 4 hours	0	0	0	0	0
female	36-40	7	Less than 6 months ago	11	12	13	14	15	16	17	18	19	20	21	22	23	1	Yes	4	No	0	0 days	0 hours	0	0	0			0	0	0				0	0
female	36-40	9	Greater than 6 months ago	11	12	13	14	15	16	17	18	19	20	21	22	23	0	No	0	No	0	1 - 5 days	5 - 10 hours	0	0	0	No	No
male	36-40	3	Less than 6 months ago	11	12	13	14	15	16	17	18	19	20	21	22	23	0	No	0	Yes	44166	10+ days	11+ hours	0	0	0			0	0	0				0	11040
male	36-40	5	Less than 6 months ago	11	12	13	14	15	16	17	18	19	20	21	22	23	1	Yes	5	No	0	0 days	11+ hours	0	0	0			0	0	0				0	0
female	36-40	8	Greater than 6 months ago	11	12	13	14	15	16	17	18	19	20	21	22	23	0	No	0	No	0	0 days	0 hours	0	0	0	0	0	4606	3800	10696				19102	0
female	36-40	9	5-10 years ago	11	12	13	14	15	16	17	18	19	20	21	22	23	0	No	0	No	0	0 days	0 hours	0	0	N/A	Yes	0	0	0	0				0	2576
female	36-40	6	15+ years ago	11	12	13	14	15	16	17	18	19	20	21	22	23	0	No	0	No	0	0 days	1 - 4 hours	0	0	0	0	0
female	36-40	9	10-15 years ago	11	12	13	14	15	16	17	18	19	20	21	22	23	2	Yes	2	No	0	1 - 5 days	1 - 4 hours	Endometriosis ablation	0	0	Yes	No	2303	0	0				2303	0
male	36-40	4	Greater than 6 months ago	11	12	13	14	15	16	17	18	19	20	21	22	23	1	No	0	No	0	0 days	1 - 4 hours	0	0	0	0	0	0	3800	5348				9148	9200
male	36-40	6	3 years ago	11	12	13	14	15	16	17	18	19	20	21	22	23	0	No	0	No	0	0 days	5 - 10 hours	0	0	0	0	0	0	0	0				0	0
female	36-40	10	15+ years ago	11	12	13	14	15	16	17	18	19	20	21	22	23	0	Yes	1	No	0	0 days	1 - 4 hours	Hysterectomy, Endometriosis excision	0	0	Yes	Yes	0	0	0				0	3680
female	36-40	1	Less than 6 months ago	11	12	13	14	15	16	17	18	19	20	21	22	23	0	No	0	No	0	0 days	5 - 10 hours	0	0	0			0	0	0				0	0
female	36-40	10	5-10 years ago	11	12	13	14	15	16	17	18	19	20	21	22	23	1	Yes	1	Yes	44197	NA - not employed	NA - not employed	0	0	0	No	No	2303	0	0				2303	0
female	36-40	6	10-15 years ago	11	12	13	14	15	16	17	18	19	20	21	22	23	0	Yes	1	No	0	0 days	0 hours	Pelvic floor repair	0	0	No	No
female	36-40	5	5-10 years ago	11	12	13	14	15	16	17	18	19	20	21	22	23	0	Yes	1	Yes	44166	NA - not employed	0	0	0	0	No	No	2303	0	0				2303	0
female	36-40	7	1 year ago	11	12	13	14	15	16	17	18	19	20	21	22	23	0	No	0	No	0	1 - 5 days	11+ hours	0	0	0	No	No	0	0	0				0	22080
female	36-40	9	15+ years ago	11	12	13	14	15	16	17	18	19	20	21	22	23	1	Yes	1	No	0	1 - 5 days	11+ hours	0	0	0	0	0
female	36-40	7	2 years ago	11	12	13	14	15	16	17	18	19	20	21	22	23	0	No	0	No	0	0 days	0 hours	0	0	0	No	No	2303	0	0				2303	2576
female	36-40	6	2 years ago	11	12	13	14	15	16	17	18	19	20	21	22	23	0	No	0	No	0	0 days	NA - not employed	0	0	0	No	No	0	0	0				0	0
female	36-40	10	10-15 years ago	11	12	13	14	15	16	17	18	19	20	21	22	23	0	Yes	3	No	0	10+ days	11+ hours	Endometriosis excision	0	0	Yes	No	0	3800	0				3800	4416
female	36-40	10	15+ years ago	11	12	13	14	15	16	17	18	19	20	21	22	23	1	No	0	No	0	0 days	11+ hours	Endometriosis excision, Myomectomy	0	0	Yes	0
female	36-40	7	Greater than 6 months ago	11	12	13	14	15	16	17	18	19	20	21	22	23	0	No	0	No	0	0 days	0 hours	0	0	0	No	0
male	36-40	10	Greater than 6 months ago	11	12	13	14	15	16	17	18	19	20	21	22	23	0	No	0	Yes	44105	10+ days	11+ hours	0	0	0	0	0	0	0	0				0	1840
female	36-40			11	12	13	14	15	16	17	18	19	20	21	22	23	0	No	0	No	0	0 days	0 hours	0	0	0			0	0	0				0	0
male	36-40			11	12	13	14	15	16	17	18	19	20	21	22	23	1	Yes	1	No	0	1 - 5 days	11+ hours	0	0	0			0	7600	10696				18296	736
female	36-40	1	2 years ago	11	12	13	14	15	16	17	18	19	20	21	22	23	0	No	0	No	0	0 days	0 hours	0	0	0	No	No	0	0	0				0	0
female	36-40	9	15+ years ago	11	12	13	14	15	16	17	18	19	20	21	22	23	0	No	0	Yes	44136	6 - 9 days	11+ hours	Endometriosis ablation	0	0	Yes	0	0	0	5348				5348	0
male	36-40	8	5-10 years ago	11	12	13	14	15	16	17	18	19	20	21	22	23	0	No	0	No	0	0 days	0 hours	0	0	Lumbar spine surgery	0	0	0	0	0				0	0
female	36-40	7	Less than 6 months ago	11	12	13	14	15	16	17	18	19	20	21	22	23	0	No	0	No	0	0 days	0 hours	Endometriosis ablation, Endometriosis excision	0	0
female	36-40	10	10-15 years ago	11	12	13	14	15	16	17	18	19	20	21	22	23	0	Yes	1	No	0	10+ days	5 - 10 hours	Endometriosis ablation, Endometriosis excision, Ovarian cystectomy	0	0	Yes	Yes	4606	0	0				4606	7360
female	36-40	10	15+ years ago	11	12	13	14	15	16	17	18	19	20	21	22	23	0	No	0	No	0	0	0	Hysterectomy, Endometriosis excision	0	0	Yes	Yes
male	36-40	7	Less than 6 months ago	11	12	13	14	15	16	17	18	19	20	21	22	23	0	No	0	No	0	0 days	1 - 4 hours	0	0	Inguinal hernia repair			4606	0	5348				9954	5520
female	36-40	6	Greater than 6 months ago	11	12	13	14	15	16	17	18	19	20	21	22	23	0	No	0	Yes	44287	0 days	11+ hours	0	0	0	No	No	0	0	0				0	1472
female	36-40	8	3 years ago	11	12	13	14	15	16	17	18	19	20	21	22	23	0	No	0	Yes	43831	0 days	1 - 4 hours	0	0	0	No	No	4606	0	0				4606	2576
male	36-40	5	Greater than 6 months ago	11	12	13	14	15	16	17	18	19	20	21	22	23	0	No	0	No	0	0 days	0 hours	0	0	0	0	0	0	0	5348				5348	2208
female	36-40	8	Greater than 6 months ago	11	12	13	14	15	16	17	18	19	20	21	22	23	0	0	0	0	0	0	0	0	0	0	No	No
male	36-40	6	5-10 years ago	11	12	13	14	15	16	17	18	19	20	21	22	23	0	No	0	No	0	0 days	0 hours	0	0	Inguinal hernia repair	0	0	0	3800	10696				14496	5520
female	36-40	8	5 years ago	11	12	13	14	15	16	17	18	19	20	21	22	23	7	Yes	5	Yes	44166	0 days	11+ hours	Endometriosis ablation, Endometriosis excision	0	Colorectal surgery	Yes	No	0	0	0				0	7360
female	36-40	8	5-10 years ago	11	12	13	14	15	16	17	18	19	20	21	22	23	0	No	0	No	0	6 - 9 days	0 hours	0	0	0	No	No	4606	3800	5348				13754	0
female	36-40	10	Greater than 6 months ago	11	12	13	14	15	16	17	18	19	20	21	22	23	1	No	0	No	0	0 days	11+ hours	Ovarian cystectomy	0	0	0	0	0	0	5348				5348	8832
female	36-40		3 years ago	11	12	13	14	15	16	17	18	19	20	21	22	23	0	No	0	No	0	0 days	1 - 4 hours	0	0	0	No	No	0	3800	0				3800	2208
female	36-40	4	1 year ago	11	12	13	14	15	16	17	18	19	20	21	22	23	0	No	0	No	0	0 days	0 hours	0	0	0	0	0
female	41-45	2	10-15 years ago	11	12	13	14	15	16	17	18	19	20	21	22	23	0	No	0	No	0	10+ days	11+ hours	Endometriosis excision	0	0	Yes	Yes	4606	7600	5348				17554	151616
female	41-45	6	1 year ago	11	12	13	14	15	16	17	18	19	20	21	22	23	1	Yes	1	No	0	1 - 5 days	5 - 10 hours	0	0	Other hernia repair	No	No	0	0	5348				5348	1840
female	41-45	10	10-15 years ago	11	12	13	14	15	16	17	18	19	20	21	22	23	0	No	0	No	0	0 days	0 hours	0	0	0	0	0	0	3800	5348				9148	0
female	41-45	9	10-15 years ago	11	12	13	14	15	16	17	18	19	20	21	22	23	0	0	0	0	0	0	0	Endometriosis ablation, Endometriosis excision, Myomectomy	0	0	Yes	No
female	41-45	10	10-15 years ago	11	12	13	14	15	16	17	18	19	20	21	22	23	0	No	0	No	0	1 - 5 days	5 - 10 hours	Endometriosis ablation	0	0	Yes	No	0	3800	5348				9148	1840
female	41-45	10	Greater than 6 months ago	11	12	13	14	15	16	17	18	19	20	21	22	23	0	Yes	1	No	0	NA - not employed	NA - not employed	0	0	0	No	0	0	0	0				0	0
female	41-45	7	3 years ago	11	12	13	14	15	16	17	18	19	20	21	22	23	0	No	0	No	0	1 - 5 days	5 - 10 hours	0	0	0	No	0	2303	0	5348				7651	2208
female	41-45	10	15+ years ago	11	12	13	14	15	16	17	18	19	20	21	22	23	1	Yes	1	No	0	0 days	1 - 4 hours	Endometriosis excision	0	Inguinal hernia repair	Yes	0	2303	3800	5348				11451	0
female	41-45	8	5 years ago	11	12	13	14	15	16	17	18	19	20	21	22	23	0	Yes	1	No	0	0 days	0 hours	0	0	0	No	No	0	0	0				0	4416
male	41-45	7	Greater than 6 months ago	11	12	13	14	15	16	17	18	19	20	21	22	23	1	Yes	2	No	0	0 days	5 - 10 hours	0	0	0	0	0	0	0	0				0	2576
female	41-45	4	10-15 years ago	11	12	13	14	15	16	17	18	19	20	21	22	23	0	Yes	2	No	0	0 days	0 hours	0	0	0	0	0
male	41-45	2	Greater than 6 months ago	11	12	13	14	15	16	17	18	19	20	21	22	23	1	Yes	1	No	0	0 days	1 - 4 hours	0	0	Hemorrhoid surgery	0	0	0	0	0				0	0
male	41-45	5	15+ years ago	11	12	13	14	15	16	17	18	19	20	21	22	23	0	No	0	No	0	0 days	1 - 4 hours	0	0	0	0	0	0	0	21392				21392	22080
female	41-45	4	5-10 years ago	11	12	13	14	15	16	17	18	19	20	21	22	23	0	No	0	No	0	0 days	0 hours	0	0	0	0	0
female	41-45	2	1 year ago	11	12	13	14	15	16	17	18	19	20	21	22	23	0	No	0	No	0	0 days	0 hours	0	0	0	No	No	0	0	0				0	0
female	41-45	8	3 years ago	11	12	13	14	15	16	17	18	19	20	21	22	23	0	No	0	No	0	NA - not employed	NA - not employed	Ovarian cystectomy	0	0	0	0	0	0	0				0	0
male	41-45		5-10 years ago	11	12	13	14	15	16	17	18	19	20	21	22	23	2	No	0	No	0	0 days	11+ hours	0	N/A	0	0	0	0	7600	0				7600	0
male	41-45	7	1 year ago	11	12	13	14	15	16	17	18	19	20	21	22	23	1	No	0	No	0	0 days	11+ hours	0	0	0	0	0	0	7600	5348				12948	9568
male	41-45	8	5-10 years ago	11	12	13	14	15	16	17	18	19	20	21	22	23	0	No	0	No	0	0 days	11+ hours	0	0	0	0	0	0	7600	0				7600	0
female	41-45	5	10-15 years ago	11	12	13	14	15	16	17	18	19	20	21	22	23	0	No	0	No	0	0 days	0 hours	0	0	0	0	0
female	41-45	10	2 years ago	11	12	13	14	15	16	17	18	19	20	21	22	23	1	Yes	1	No	0	10+ days	11+ hours	0	0	0	No	No
female	41-45	10	2 years ago	11	12	13	14	15	16	17	18	19	20	21	22	23	1	Yes	1	Yes	44287	NA - not employed	11+ hours	Hysterectomy	0	0	0	0	0	0	0				0	4416
female	41-45			11	12	13	14	15	16	17	18	19	20	21	22	23	0	No	0	No	0	0 days	0 hours	0	0	0			0	0	0				0	1472
female	41-45	5	Less than 6 months ago	11	12	13	14	15	16	17	18	19	20	21	22	23	0	No	0	No	0	NA - not employed	NA - not employed	0	0	0
male	41-45	10	1 year ago	11	12	13	14	15	16	17	18	19	20	21	22	23	0	Yes	2	No	0	NA - not employed	NA - not employed	0	0	0	0	0
female	41-45	7	Less than 6 months ago	11	12	13	14	15	16	17	18	19	20	21	22	23	0	No	0	Yes	44256	NA - not employed	5 - 10 hours	Bladder sling	0	0			4606	22800	21392				48798	19136
female	41-45	9	5-10 years ago	11	12	13	14	15	16	17	18	19	20	21	22	23	0	No	0	No	0	0 days	5 - 10 hours	0	0	0	No	No	0	0	0				0	12880
male	41-45	7	10-15 years ago	11	12	13	14	15	16	17	18	19	20	21	22	23	0	No	0	No	0	0 days	0 hours	0	0	0	0	0
female	41-45	6	Greater than 6 months ago	11	12	13	14	15	16	17	18	19	20	21	22	23	0	No	0	Yes	43983	0 days	0 hours	0	0	0	No	No
female	41-45	1	Greater than 6 months ago	11	12	13	14	15	16	17	18	19	20	21	22	23	0	0	0	0	0	0	0	0	0	0	No	No	0	0	0				0	736
male	41-45	4	2 years ago	11	12	13	14	15	16	17	18	19	20	21	22	23	0	No	0	No	0	0 days	5 - 10 hours	0	0	0	0	0	0	0	0				0	0
female	41-45	5	1 year ago	11	12	13	14	15	16	17	18	19	20	21	22	23	0	No	0	No	0	0 days	1 - 4 hours	0	0	0	0	0	0	0	5348				5348	1840
male	41-45	7	10-15 years ago	11	12	13	14	15	16	17	18	19	20	21	22	23	10	Yes	5	No	0	0 days	1 - 4 hours	0	0	Inguinal hernia repair	0	0	0	0	0				0	0
female	41-45	3	Greater than 6 months ago	11	12	13	14	15	16	17	18	19	20	21	22	23	1	Yes	3	No	0	10+ days	1 - 4 hours	Endometriosis excision	0	0	Yes	No
male	41-45	10	Less than 6 months ago	11	12	13	14	15	16	17	18	19	20	21	22	23	0	No	0	Yes	44256	10+ days	11+ hours	0	0	Inguinal hernia repair			0	0	0				0	736
male	41-45			11	12	13	14	15	16	17	18	19	20	21	22	23	0	No	0	No	0	0 days	0 hours	0	0	0			4606	3800	16044				24450	16560
female	41-45	4	Less than 6 months ago	11	12	13	14	15	16	17	18	19	20	21	22	23	0	No	0	No	0	0 days	0 hours	0	0	Inguinal hernia repair			0	0	0				0	44160
female	41-45	0	1 year ago	11	12	13	14	15	16	17	18	19	20	21	22	23	0	No	0	No	0	0 days	0 hours	0	0	0	No	No	0	3800	5348				9148	0
female	41-45	2	15+ years ago	11	12	13	14	15	16	17	18	19	20	21	22	23	2	Yes	1	No	0	1 - 5 days	5 - 10 hours	Hysterectomy	0	0	Yes	0	2303	0	0				2303	0
female	41-45	10	5 years ago	11	12	13	14	15	16	17	18	19	20	21	22	23	0	No	0	No	0	0 days	0 hours	0	0	0	0	0	0	0	0				0	0
female	41-45	8	15+ years ago	11	12	13	14	15	16	17	18	19	20	21	22	23	0	Yes	1	No	0	1 - 5 days	11+ hours	0	0	0	0	0	0	0	0				0	0
female	41-45	7	10-15 years ago	11	12	13	14	15	16	17	18	19	20	21	22	23	2	Yes	2	No	0	10+ days	11+ hours	Hysterectomy, Bladder sling	0	Hemorrhoid surgery	Yes	No	0	0	0				0	0
female	41-45	6	5-10 years ago	11	12	13	14	15	16	17	18	19	20	21	22	23	0	Yes	1	No	0	1 - 5 days	5 - 10 hours	0	0	0	No	No	0	0	0				0	0
female	41-45	9	Greater than 6 months ago	11	12	13	14	15	16	17	18	19	20	21	22	23	0	No	0	No	0	0 days	11+ hours	Myomectomy	0	0	0	0	0	0	0				0	736
female	41-45	4	15+ years ago	11	12	13	14	15	16	17	18	19	20	21	22	23	0	No	0	No	0	10+ days	11+ hours	Hysterectomy, Endometriosis excision, Oophorectomy	0	0	Yes	0	4606	0	0				4606	0
male	41-45		Less than 6 months ago	11	12	13	14	15	16	17	18	19	20	21	22	23	0	No	0	Yes	44287	1 - 5 days	0 hours	0	Testicular torsion surgery	0			0	0	0				0	5520
female	41-45	8	10-15 years ago	11	12	13	14	15	16	17	18	19	20	21	22	23	1	Yes	2	No	0	NA - not employed	0	Endometriosis ablation, Myomectomy	0	0	Yes	No	0	3800	0				3800	11040
female	41-45	5	10-15 years ago	11	12	13	14	15	16	17	18	19	20	21	22	23	1	No	0	No	0	0 days	0 hours	Myomectomy	0	0	No	No	4606	3800	5348				13754	2208
female	41-45	5	2 years ago	11	12	13	14	15	16	17	18	19	20	21	22	23	1	No	0	No	0	10+ days	5 - 10 hours	0	0	0	0	No	2303	0	0				2303	2944
male	41-45	6	Less than 6 months ago	11	12	13	14	15	16	17	18	19	20	21	22	23	3	Yes	3	No	0	0 days	0 hours	0	0	0			0	19000	0				19000	4416
female	41-45	7	2 years ago	11	12	13	14	15	16	17	18	19	20	21	22	23	0	No	0	No	0	0 days	0 hours	0	0	0	No	No
female	41-45	10	Greater than 6 months ago	11	12	13	14	15	16	17	18	19	20	21	22	23	0	Yes	1	No	0	0 days	0 hours	0	0	Other hernia repair	0	0
female	41-45	6	5-10 years ago	11	12	13	14	15	16	17	18	19	20	21	22	23	0	0	0	0	0	0	0	0	0	0	No	No	0	0	0				0	0
female	41-45	8	Less than 6 months ago	11	12	13	14	15	16	17	18	19	20	21	22	23	0	0	0	No	0	1 - 5 days	1 - 4 hours	0	0	0			0	0	0				0	2576
female	41-45	7	3 years ago	11	12	13	14	15	16	17	18	19	20	21	22	23	1	Yes	3	No	0	0 days	1 - 4 hours	0	0	0	Yes	0	0	0	0				0	18400
male	41-45	3	5-10 years ago	11	12	13	14	15	16	17	18	19	20	21	22	23	0	Yes	1	No	0	6 - 9 days	5 - 10 hours	0	0	0	0	0	0	0	0				0	368
female	41-45	8	4 years ago	11	12	13	14	15	16	17	18	19	20	21	22	23	0	No	0	No	0	1 - 5 days	1 - 4 hours	0	0	0	No	No	0	0	0				0	0
female	41-45	5	Less than 6 months ago	11	12	13	14	15	16	17	18	19	20	21	22	23	1	No	0	No	0	0 days	11+ hours	0	0	0			0	0	0				0	0
female	41-45	5	1 year ago	11	12	13	14	15	16	17	18	19	20	21	22	23	0	No	0	No	0	0 days	0	0	0	0	No	No	0	0	0				0	0
female	41-45	3	Less than 6 months ago	11	12	13	14	15	16	17	18	19	20	21	22	23	0	Yes	1	No	0	NA - not employed	NA - not employed	0	0	0			0	0	0				0	0
male	41-45	6	10-15 years ago	11	12	13	14	15	16	17	18	19	20	21	22	23	0	No	0	No	0	0 days	0 hours	0	0	0	0	0	0	7600	53480				61080	0
female	41-45	0	10-15 years ago	11	12	13	14	15	16	17	18	19	20	21	22	23	0	No	0	No	0	0 days	1 - 4 hours	0	0	0	No	No	0	0	10696				10696	0
female	41-45	8	2 years ago	11	12	13	14	15	16	17	18	19	20	21	22	23	0	No	0	No	0	1 - 5 days	0	0	0	0	No	No	13818	3800	0				17618	4416
female	41-45	10	Greater than 6 months ago	11	12	13	14	15	16	17	18	19	20	21	22	23	1	Yes	1	Yes	44136	0 days	11+ hours	Hysterectomy	0	Inguinal hernia repair, Other hernia repair	Yes	No	0	0	0				0	0
female	41-45	7	4 years ago	11	12	13	14	15	16	17	18	19	20	21	22	23	0	Yes	1	No	0	0 days	11+ hours	N/A	0	N/A	No	No
female	41-45	6	3 years ago	11	12	13	14	15	16	17	18	19	20	21	22	23	1	Yes	1	No	0	0 days	0 hours	Hysterectomy, Ovarian cystectomy, Oophorectomy	0	N/A	No	No
female	41-45	8	3 years ago	11	12	13	14	15	16	17	18	19	20	21	22	23	0	No	0	Yes	44197	0 days	0 hours	0	0	0	No	0	0	0	0				0	0
female	41-45	8	10-15 years ago	11	12	13	14	15	16	17	18	19	20	21	22	23	0	Yes	1	No	0	0 days	11+ hours	Hysterectomy, Endometriosis ablation	0	0	Yes	No	0	0	0				0	0
female	41-45	9	Less than 6 months ago	11	12	13	14	15	16	17	18	19	20	21	22	23	0	No	0	Yes	44287	10+ days	0	Ovarian cystectomy	0	Lumbar spine surgery			0	19000	21392				40392	0
female	41-45	4	Less than 6 months ago	11	12	13	14	15	16	17	18	19	20	21	22	23	0	No	0	No	0	0 days	11+ hours	0	0	0			0	0	0				0	0
male	46-50	4	1 year ago	11	12	13	14	15	16	17	18	19	20	21	22	23	1	Yes	1	No	0	1 - 5 days	5 - 10 hours	0	Varicocelectomy	Other hernia repair	0	0
female	46-50	4	2 years ago	11	12	13	14	15	16	17	18	19	20	21	22	23	5	Yes	1	No	0	0 days	1 - 4 hours	0	0	0	0	0	2303	0	0				2303	0
male	46-50	10	10-15 years ago	11	12	13	14	15	16	17	18	19	20	21	22	23	0	No	0	No	0	0 days	0 hours	0	0	0	0	0
male	46-50	6	Greater than 6 months ago	11	12	13	14	15	16	17	18	19	20	21	22	23	1	Yes	1	No	0	1 - 5 days	11+ hours	0	0	0	0	0
male	46-50	3	4 years ago	11	12	13	14	15	16	17	18	19	20	21	22	23	0	No	0	No	0	0 days	0 hours	0	0	0	0	0
male	46-50	5	Less than 6 months ago	11	12	13	14	15	16	17	18	19	20	21	22	23	0	No	0	No	0	0 days	1 - 4 hours	0	0	0			0	0	0				0	0
female	46-50	10	Less than 6 months ago	11	12	13	14	15	16	17	18	19	20	21	22	23	3	Yes	2	Yes	44287	NA - not employed	5 - 10 hours	Hysterectomy, Uterine artery embolization	0	0			0	0	0				0	1104
female	46-50	7	10-15 years ago	11	12	13	14	15	16	17	18	19	20	21	22	23	1	Yes	1	No	0	0 days	5 - 10 hours	Hysterectomy, Pelvic floor repair, Oophorectomy	0	0	No	Yes
male	46-50	8	5-10 years ago	11	12	13	14	15	16	17	18	19	20	21	22	23	0	No	0	No	0	1 - 5 days	5 - 10 hours	0	0	0	0	0	0	0	5348				5348	2576
female	46-50			11	12	13	14	15	16	17	18	19	20	21	22	23	10	Yes	35	No	0	0 days	1 - 4 hours	0	0	0			0	3800	0				3800	0
female	46-50	8	10-15 years ago	11	12	13	14	15	16	17	18	19	20	21	22	23	0	No	0	No	0	NA - not employed	11+ hours	0	0	0	No	No	6909	19000	53480				79389	0
female	46-50	10	Greater than 6 months ago	11	12	13	14	15	16	17	18	19	20	21	22	23	0	Yes	1	Yes	44287	NA - not employed	NA - not employed	Hysterectomy, Myomectomy, Oophorectomy	0	0	No	No	0	0	0				0	0
female	46-50	7	Less than 6 months ago	11	12	13	14	15	16	17	18	19	20	21	22	23	1	Yes	3	No	0	NA - not employed	NA - not employed	0	0	0			0	0	0				0	7360
female	46-50	9	15+ years ago	11	12	13	14	15	16	17	18	19	20	21	22	23	1	No	0	No	0	1 - 5 days	11+ hours	0	0	0	No	0	0	0	0				0	0
male	46-50	8	5-10 years ago	11	12	13	14	15	16	17	18	19	20	21	22	23	1	No	0	Yes	42917	NA - not employed	NA - not employed	0	0	0	0	0	0	3800	5348				9148	2944
female	46-50	7	15+ years ago	11	12	13	14	15	16	17	18	19	20	21	22	23	1	Yes	3	No	0	NA - not employed	NA - not employed	Hysterectomy, Endometriosis ablation, Endometriosis excision, Oophorectomy	0	0	Yes	0	2303	3800	16044				22147	0
female	46-50			11	12	13	14	15	16	17	18	19	20	21	22	23	1	Yes	1	No	0	0 days	0 hours	0	0	0
female	46-50	10	15+ years ago	11	12	13	14	15	16	17	18	19	20	21	22	23	0	Yes	1	Yes	44317	0 days	5 - 10 hours	0	0	0	0	0	0	7600	16044				23644	1472
female	46-50	9	Less than 6 months ago	11	12	13	14	15	16	17	18	19	20	21	22	23	1	Yes	2	No	0	10+ days	11+ hours	0	0	0			0	26600	26740				53340	0
female	46-50	8	3 years ago	11	12	13	14	15	16	17	18	19	20	21	22	23	0	Yes	2	No	0	0 days	11+ hours	Myomectomy	0	0	0	0	0	0	5348				5348	0
male	46-50	0	5-10 years ago	11	12	13	14	15	16	17	18	19	20	21	22	23	0	No	0	No	0	0 days	1 - 4 hours	0	0	0	0	0	0	0	0				0	368
female	46-50	9	4 years ago	11	12	13	14	15	16	17	18	19	20	21	22	23	0	No	0	No	0	0 days	0 hours	Hysterectomy	0	0	0	No	0	0	0				0	0
male	46-50	2	5-10 years ago	11	12	13	14	15	16	17	18	19	20	21	22	23	0	No	0	No	0	0 days	0 hours	0	0	Other hernia repair	0	0	0	0	0				0	4416
female	46-50	8	10-15 years ago	11	12	13	14	15	16	17	18	19	20	21	22	23	1	No	0	No	0	0 days	0 hours	0	0	0	0	0	0	0	0				0	0
female	46-50	8	2 years ago	11	12	13	14	15	16	17	18	19	20	21	22	23	0	No	0	No	0	0 days	0 hours	Hysterectomy	0	0	No	No	0	0	0				0	0
male	46-50	6	5-10 years ago	11	12	13	14	15	16	17	18	19	20	21	22	23	4	Yes	1	No	0	NA - not employed	NA - not employed	0	0	Hemorrhoid surgery	0	0	2303	0	0				2303	36800
female	46-50	6	3 years ago	11	12	13	14	15	16	17	18	19	20	21	22	23	0	No	0	0	0	0 days	0	0	0	0	No	No	0	3800	5348				9148	3680
female	46-50	8	4 years ago	11	12	13	14	15	16	17	18	19	20	21	22	23	1	No	0	No	0	1 - 5 days	11+ hours	Endometriosis ablation	0	0	Yes	0	0	0	0				0	0
male	46-50	6	15+ years ago	11	12	13	14	15	16	17	18	19	20	21	22	23	1	Yes	1	No	0	0 days	5 - 10 hours	0	0	0	0	0	0	3800	5348				9148	5520
female	46-50	3	Less than 6 months ago	11	12	13	14	15	16	17	18	19	20	21	22	23	1	Yes	1	No	0	0 days	1 - 4 hours	0	0	0			2303	7600	10696				20599	3680
female	46-50	10	Less than 6 months ago	11	12	13	14	15	16	17	18	19	20	21	22	23	0	No	0	No	0	0	0	0	0	0			0	0	0				0	0
female	46-50	10	2 years ago	11	12	13	14	15	16	17	18	19	20	21	22	23	0	No	0	No	0	0 days	11+ hours	0	0	0	No	No	0	3800	0				3800	0
female	46-50	7	5 years ago	11	12	13	14	15	16	17	18	19	20	21	22	23	2	Yes	2	No	0	0 days	0 hours	Ovarian cystectomy, Oophorectomy	0	0	0	0	0	11400	5348				16748	0
female	46-50	6	4 years ago	11	12	13	14	15	16	17	18	19	20	21	22	23	1	Yes	1	No	0	NA - not employed	NA - not employed	0	0	0	No	No
female	46-50	6	15+ years ago	11	12	13	14	15	16	17	18	19	20	21	22	23	1	Yes	1	No	0	0 days	1 - 4 hours	Endometriosis excision, Ovarian cystectomy	0	0	Yes	No	0	0	0				0	0
female	46-50	6	2 years ago	11	12	13	14	15	16	17	18	19	20	21	22	23	0	Yes	1	No	0	NA - not employed	NA - not employed	0	0	0	No	No	4606	7600	0				12206	7360
male	46-50	3	15+ years ago	11	12	13	14	15	16	17	18	19	20	21	22	23	0	Yes	1	No	0	0 days	0 hours	0	0	0	0	0	4606	0	0				4606	0
female	46-50	6	2 years ago	11	12	13	14	15	16	17	18	19	20	21	22	23	0	No	0	No	0	1 - 5 days	11+ hours	0	0	0	0	0	0	11400	26740				38140	0
female	46-50	5	4 years ago	11	12	13	14	15	16	17	18	19	20	21	22	23	0	No	0	No	0	0 days	0 hours	0	0	0	No	No	27636	3800	21392				52828	0
female	46-50	10	1 year ago	11	12	13	14	15	16	17	18	19	20	21	22	23	1	Yes	2	Yes	44166	NA - not employed	NA - not employed	Hysterectomy	0	0	No	0	0	0	0				0	0
female	46-50	8	10-15 years ago	11	12	13	14	15	16	17	18	19	20	21	22	23	5	Yes	5	No	0	10+ days	5 - 10 hours	Hysterectomy, Endometriosis excision	0	0	Yes	No	0	0	10696				10696	0
male	46-50	9	Greater than 6 months ago	11	12	13	14	15	16	17	18	19	20	21	22	23	0	Yes	1	No	0	0 days	0 hours	0	0	0	0	0	0	0	0				0	6624
female	46-50	6	Less than 6 months ago	11	12	13	14	15	16	17	18	19	20	21	22	23	0	No	0	No	0	10+ days	11+ hours	0	0	0			0	0	5348				5348	4416
female	46-50	4	Less than 6 months ago	11	12	13	14	15	16	17	18	19	20	21	22	23	0	No	0	No	0	0 days	11+ hours	0	0	0			0	3800	0				3800	0
female	46-50		Less than 6 months ago	11	12	13	14	15	16	17	18	19	20	21	22	23	0	No	0	No	0	0 days	0 hours	0	0	0			0	0	0				0	1472
male	46-50	4	2 years ago	11	12	13	14	15	16	17	18	19	20	21	22	23	0	No	0	No	0	0 days	0 hours	0	0	0	0	0	0	0	0				0	0
male	46-50	8	1 year ago	11	12	13	14	15	16	17	18	19	20	21	22	23	1	Yes	1	No	0	0 days	5 - 10 hours	0	0	0	0	0	2303	0	5348				7651	27600
female	46-50	10	5-10 years ago	11	12	13	14	15	16	17	18	19	20	21	22	23	0	No	0	No	0	0 days	0 hours	0	0	0	No	No
male	46-50	7	Greater than 6 months ago	11	12	13	14	15	16	17	18	19	20	21	22	23	1	Yes	3	No	0	0 days	0 hours	0	0	0	0	0
female	46-50	9	Greater than 6 months ago	11	12	13	14	15	16	17	18	19	20	21	22	23	1	Yes	2	No	0	10+ days	11+ hours	0	0	0	No	No	0	0	0				0	7360
female	46-50	2	15+ years ago	11	12	13	14	15	16	17	18	19	20	21	22	23	0	Yes	4	No	0	0 days	0 hours	Uterine artery embolization	0	0	0	0	2303	11400	16044				29747	4416
female	51-55	9	Less than 6 months ago	11	12	13	14	15	16	17	18	19	20	21	22	23	0	0	0	0	0	0	0	Endometriosis ablation	0	0			0	0	0				0	736
male	51-55	5	Greater than 6 months ago	11	12	13	14	15	16	17	18	19	20	21	22	23	0	No	0	No	0	0 days	5 - 10 hours	0	0	0	0	0	0	7600	5348				12948	0
male	51-55	8	Greater than 6 months ago	11	12	13	14	15	16	17	18	19	20	21	22	23	0	No	0	No	0	0 days	5 - 10 hours	0	0	0	0	0	0	0	5348				5348	0
female	51-55	7	4 years ago	11	12	13	14	15	16	17	18	19	20	21	22	23	1	Yes	2	No	0	0 days	11+ hours	Hysterectomy	0	Other hernia repair	No	No	0	0	5348				5348	368
female	51-55	10	2 years ago	11	12	13	14	15	16	17	18	19	20	21	22	23	0	No	0	No	0	0 days	0 hours	0	0	0	No	No	0	0	0				0	368
female	51-55	7	10-15 years ago	11	12	13	14	15	16	17	18	19	20	21	22	23	0	No	0	No	0	0 days	0 hours	Hysterectomy, Endometriosis excision	0	0	Yes	No	0	3800	5348				9148	0
male	51-55	3	Greater than 6 months ago	11	12	13	14	15	16	17	18	19	20	21	22	23	0	Yes	1	No	0	0 days	0 hours	0	0	0	0	0	0	3800	5348				9148	14720
female	51-55	10	3 years ago	11	12	13	14	15	16	17	18	19	20	21	22	23	2	Yes	2	No	0	NA - not employed	NA - not employed	Hysterectomy, Endometriosis excision, Oophorectomy	0	Lumbar spine surgery	Yes	0	0	0	0				0	0
male	51-55	6	15+ years ago	11	12	13	14	15	16	17	18	19	20	21	22	23	1	Yes	5	No	0	1 - 5 days	0 hours	0	0	0	0	0	4606	0	10696				15302	0
male	51-55	3	10-15 years ago	11	12	13	14	15	16	17	18	19	20	21	22	23	2	Yes	1	No	0	0 days	11+ hours	0	0	Colorectal surgery	0	0	0	0	0				0	0
female	51-55	9	1 year ago	11	12	13	14	15	16	17	18	19	20	21	22	23	0	No	0	No	0	0 days	11+ hours	0	0	0	No	0	0	0	0				0	0
male	51-55	5	5 years ago	11	12	13	14	15	16	17	18	19	20	21	22	23	0	No	0	No	0	0 days	0 hours	0	0	0	0	0	27636	3800	5348				36784	25760
female	51-55	9	Less than 6 months ago	11	12	13	14	15	16	17	18	19	20	21	22	23	4	Yes	1	No	0	10+ days	11+ hours	Hysterectomy, Endometriosis excision	0	0			0	0	5348				5348	0
female	51-55	10	Less than 6 months ago	11	12	13	14	15	16	17	18	19	20	21	22	23	0	No	0	No	0	NA - not employed	NA - not employed	0	0	0			0	0	0				0	0
female	51-55	6	15+ years ago	11	12	13	14	15	16	17	18	19	20	21	22	23	1	Yes	2	No	0	0 days	1 - 4 hours	0	0	0	Yes	No	0	0	0				0	736
female	51-55	7	1 year ago	11	12	13	14	15	16	17	18	19	20	21	22	23	0	No	0	No	0	1 - 5 days	5 - 10 hours	0	0	0	No	No	0	0	0				0	0
female	51-55	3	Less than 6 months ago	11	12	13	14	15	16	17	18	19	20	21	22	23	1	Yes	1	No	0	0 days	1 - 4 hours	0	0	0			2303	3800	10696				16799	0
female	51-55			11	12	13	14	15	16	17	18	19	20	21	22	23	0	0	0	0	0	0	0	0	0	0			0	0	5348				5348	0
female	51-55	7	10-15 years ago	11	12	13	14	15	16	17	18	19	20	21	22	23	3	Yes	1	No	0	0 days	1 - 4 hours	0	0	0	0	0	2303	7600	5348				15251	92000
male	51-55	7	5-10 years ago	11	12	13	14	15	16	17	18	19	20	21	22	23	0	Yes	1	No	0	1 - 5 days	5 - 10 hours	0	0	0	0	0	0	3800	21392				25192	0
male	51-55	10	Greater than 6 months ago	11	12	13	14	15	16	17	18	19	20	21	22	23	1	Yes	1	Yes	44166	10+ days	0	0	0	0	0	0	2303	0	5348				7651	0
male	51-55	10	10-15 years ago	11	12	13	14	15	16	17	18	19	20	21	22	23	0	Yes	0	No	0	NA - not employed	NA - not employed	0	0	0	0	0	0	0	0				0	0
male	51-55	5	15+ years ago	11	12	13	14	15	16	17	18	19	20	21	22	23	1	Yes	2	No	0	0 days	11+ hours	0	0	0	0	0	6909	3800	10696				21405	11040
female	51-55	2	2 years ago	11	12	13	14	15	16	17	18	19	20	21	22	23	0	No	0	No	0	NA - not employed	NA - not employed	0	0	0	No	No
female	51-55	9	10-15 years ago	11	12	13	14	15	16	17	18	19	20	21	22	23	0	No	0	No	0	0 days	0 hours	0	0	0	No	No	2303	3800	5348				11451	2208
female	51-55	10	1 year ago	11	12	13	14	15	16	17	18	19	20	21	22	23	2	Yes	5	No	0	0 days	11+ hours	Endometriosis ablation, Ovarian cystectomy	0	Lumbar spine surgery	No	No	4606	3800	5348				13754	1472
female	51-55	8	5-10 years ago	11	12	13	14	15	16	17	18	19	20	21	22	23	0	No	0	No	0	0 days	0 hours	0	0	0	0	0	6909	7600	10696				25205	0
female	51-55	3	Less than 6 months ago	11	12	13	14	15	16	17	18	19	20	21	22	23	0	Yes	1	No	0	NA - not employed	1 - 4 hours	Oophorectomy	0	0			0	3800	0				3800	7360
female	51-55	8	5 years ago	11	12	13	14	15	16	17	18	19	20	21	22	23	0	Yes	0	Yes	44197	NA - not employed	NA - not employed	0	0	0	No	No	0	0	0				0	0
female	51-55	5	Less than 6 months ago	11	12	13	14	15	16	17	18	19	20	21	22	23	0	No	0	Yes	44256	NA - not employed	NA - not employed	0	0	0			2303	3800	0				6103	7360
male	51-55	6	2 years ago	11	12	13	14	15	16	17	18	19	20	21	22	23	0	Yes	2	No	0	0 days	0 hours	0	0	0	0	0	0	15200	5348				20548	0
female	51-55	6	15+ years ago	11	12	13	14	15	16	17	18	19	20	21	22	23	1	Yes	2	No	0	0 days	0 hours	0	0	0	0	0	0	0	0				0	0
male	51-55	0	15+ years ago	11	12	13	14	15	16	17	18	19	20	21	22	23	2	Yes	4	No	0	0 days	5 - 10 hours	0	0	0	0	0	0	0	0				0	0
female	51-55	4	Less than 6 months ago	11	12	13	14	15	16	17	18	19	20	21	22	23	0	No	0	No	0	NA - not employed	NA - not employed	0	0	0
male	51-55	10	3 years ago	11	12	13	14	15	16	17	18	19	20	21	22	23	1	Yes	1	No	0	0 days	0 hours	0	0	Colorectal surgery	0	0	0	3800	5348				9148	7728
female	51-55	4	5 years ago	11	12	13	14	15	16	17	18	19	20	21	22	23	0	Yes	1	No	0	0 days	0 hours	0	0	0	No	No
female	51-55	3	15+ years ago	11	12	13	14	15	16	17	18	19	20	21	22	23	0	0	0	0	0	0	0	0	0	0	No	No	2303	0	0				2303	0
male	51-55	10	10-15 years ago	11	12	13	14	15	16	17	18	19	20	21	22	23	2	Yes	1	No	0	NA - not employed	NA - not employed	0	0	0	0	0
female	51-55	9	15+ years ago	11	12	13	14	15	16	17	18	19	20	21	22	23	6	Yes	4	No	0	NA - not employed	NA - not employed	Hysterectomy, Endometriosis excision, Oophorectomy	0	Hemorrhoid surgery	Yes	Yes	0	3800	5348				9148	0
male	51-55	8	5-10 years ago	11	12	13	14	15	16	17	18	19	20	21	22	23	1	Yes	3	No	0	6 - 9 days	11+ hours	0	0	0	0	0	0	0	0				0	0
male	51-55	6	Less than 6 months ago	11	12	13	14	15	16	17	18	19	20	21	22	23	0	Yes	1	No	0	0 days	5 - 10 hours	0	Varicocelectomy	0			11515	0	5348				16863	0
female	51-55	9	Greater than 6 months ago	11	12	13	14	15	16	17	18	19	20	21	22	23	0	0	0	0	0	0	0	0	0	0	0	0	6909	3800	21392				32101	0
female	51-55	8	5 years ago	11	12	13	14	15	16	17	18	19	20	21	22	23	0	Yes	1	No	0	0 days	0 hours	0	0	0	0	0	0	3800	5348				9148	0
female	51-55	9	10-15 years ago	11	12	13	14	15	16	17	18	19	20	21	22	23	0	No	0	No	0	NA - not employed	NA - not employed	Hysterectomy, Oophorectomy	0	Inguinal hernia repair	No	No	0	0	0				0	0
female	51-55	8	2 years ago	11	12	13	14	15	16	17	18	19	20	21	22	23	0	Yes	1	No	0	NA - not employed	NA - not employed	Pelvic floor repair	0	0	0	0	0	0	0				0	8832
female	51-55	9	Less than 6 months ago	11	12	13	14	15	16	17	18	19	20	21	22	23	0	0	0	0	0	0	0	0	0	0			0	0	0				0	0
female	51-55	8	10-15 years ago	11	12	13	14	15	16	17	18	19	20	21	22	23	0	Yes	1	No	0	0 days	11+ hours	0	0	0	0	0
female	51-55	5	5 years ago	11	12	13	14	15	16	17	18	19	20	21	22	23	2	Yes	10	No	0	0 days	0 hours	0	0	Other hernia repair	0	0	0	0	0				0	0
female	51-55	8	1 year ago	11	12	13	14	15	16	17	18	19	20	21	22	23	3	Yes	5	No	0	0 days	5 - 10 hours	0	0	0	No	No	2303	0	0				2303	0
female	51-55	5	15+ years ago	11	12	13	14	15	16	17	18	19	20	21	22	23	1	Yes	1	No	0	10+ days	11+ hours	Oophorectomy	0	0	0	0	0	0	0				0	0
female	56-60	5	3 years ago	11	12	13	14	15	16	17	18	19	20	21	22	23	1	Yes	1	No	0	NA - not employed	NA - not employed	0	0	0	Yes	0	0	0	0				0	0
male	56-60	4	3 years ago	11	12	13	14	15	16	17	18	19	20	21	22	23	1	Yes	1	No	0	0 days	5 - 10 hours	0	0	Inguinal hernia repair, Hemorrhoid surgery	0	0	0	0	0				0	2208
male	56-60	8	5-10 years ago	11	12	13	14	15	16	17	18	19	20	21	22	23	0	Yes	1	No	0	0 days	11+ hours	0	0	Inguinal hernia repair	0	0	0	0	0				0	368
female	56-60	7	15+ years ago	11	12	13	14	15	16	17	18	19	20	21	22	23	0	No	0	No	0	0 days	11+ hours	0	0	0	Yes	0	0	0	0				0	0
female	56-60	3	Less than 6 months ago	11	12	13	14	15	16	17	18	19	20	21	22	23	1	No	0	No	0	1 - 5 days	1 - 4 hours	0	0	0			0	3800	5348				9148	7360
female	56-60	8	5 years ago	11	12	13	14	15	16	17	18	19	20	21	22	23	2	Yes	2	No	0	NA - not employed	NA - not employed	0	0	0	No	0	0	0	0				0	0
female	56-60	10	15+ years ago	11	12	13	14	15	16	17	18	19	20	21	22	23	0	No	0	No	0	0 days	0 hours	0	0	0	Yes	No	0	3800	5348				9148	3680
male	56-60	7	15+ years ago	11	12	13	14	15	16	17	18	19	20	21	22	23	1	Yes	3	No	0	0	0	0	0	Hemorrhoid surgery	0	0	2303	0	0				2303	0
male	56-60	3	1 year ago	11	12	13	14	15	16	17	18	19	20	21	22	23	0	Yes	1	No	0	0 days	0 hours	0	0	0	0	0	0	0	0				0	0
female	56-60		3 years ago	11	12	13	14	15	16	17	18	19	20	21	22	23	1	Yes	1	Yes	44013	1 - 5 days	0 hours	Myomectomy	0	Colorectal surgery	No	No	0	0	0				0	0
male	56-60	5	2 years ago	11	12	13	14	15	16	17	18	19	20	21	22	23	0	Yes	1	No	0	0 days	0 hours	0	0	Other hernia repair	0	0	0	0	0				0	3680
female	56-60	3	15+ years ago	11	12	13	14	15	16	17	18	19	20	21	22	23	2	Yes	1	No	0	NA - not employed	NA - not employed	Endometriosis ablation	0	Inguinal hernia repair	Yes	0	4606	7600	21392				33598	18400
male	56-60	3	Greater than 6 months ago	11	12	13	14	15	16	17	18	19	20	21	22	23	0	0	0	0	0	0	0	0	0	0	0	0	2303	0	0				2303	14720
male	56-60	9	Less than 6 months ago	11	12	13	14	15	16	17	18	19	20	21	22	23	1	Yes	1	Yes	44348	1 - 5 days	1 - 4 hours	0	0	0			0	0	0				0	2208
female	56-60	8	3 years ago	11	12	13	14	15	16	17	18	19	20	21	22	23	2	Yes	7	No	0	NA - not employed	NA - not employed	0	0	0	No	No	0	0	5348				5348	0
male	56-60	7	10-15 years ago	11	12	13	14	15	16	17	18	19	20	21	22	23	0	Yes	1	No	0	0 days	5 - 10 hours	0	0	0	0	0	0	7600	0				7600	0
male	56-60	6	15+ years ago	11	12	13	14	15	16	17	18	19	20	21	22	23	0	Yes	2	No	0	0 days	11+ hours	0	0	Other hernia repair, Colorectal surgery	0	0	0	3800	0				3800	0
female	56-60	8	Less than 6 months ago	11	12	13	14	15	16	17	18	19	20	21	22	23	1	Yes	1	No	0	NA - not employed	NA - not employed	0	0	0			0	0	0				0	0
male	56-60	10	15+ years ago	11	12	13	14	15	16	17	18	19	20	21	22	23	0	Yes	1	No	0	10+ days	11+ hours	0	0	Hemorrhoid surgery	0	0	0	3800	16044				19844	0
male	56-60	4	5 years ago	11	12	13	14	15	16	17	18	19	20	21	22	23	1	Yes	1	No	0	0 days	1 - 4 hours	0	0	0	0	0	0	0	0				0	0
male	56-60	7	Less than 6 months ago	11	12	13	14	15	16	17	18	19	20	21	22	23	3	Yes	2	No	0	0 days	5 - 10 hours	0	0	0			4606	3800	5348				13754	8832
male	56-60	9	2 years ago	11	12	13	14	15	16	17	18	19	20	21	22	23	0	No	0	No	0	0 days	5 - 10 hours	0	0	0	0	0	0	0	0				0	11040
male	56-60	4	2 years ago	11	12	13	14	15	16	17	18	19	20	21	22	23	0	0	0	0	0	0	0	0	0	0	0	0
female	56-60	7	Less than 6 months ago	11	12	13	14	15	16	17	18	19	20	21	22	23	0	Yes	4	No	0	0 days	11+ hours	Uterine artery embolization	0	0			0	0	0				0	0
female	56-60	7	2 years ago	11	12	13	14	15	16	17	18	19	20	21	22	23	1	Yes	4	No	0	NA - not employed	NA - not employed	0	0	0	No	No
female	56-60	6	3 years ago	11	12	13	14	15	16	17	18	19	20	21	22	23	2	Yes	3	No	0	NA - not employed	NA - not employed	Myomectomy	0	0	No	Yes	0	0	5348				5348	0
male	56-60	9	3 years ago	11	12	13	14	15	16	17	18	19	20	21	22	23	0	Yes	1	No	0	0 days	0 hours	0	0	Lumbar spine surgery	0	0	2303	0	0				2303	3680
female	56-60	8	10-15 years ago	11	12	13	14	15	16	17	18	19	20	21	22	23	0	Yes	4	No	0	0 days	NA - not employed	Hysterectomy	0	0	No	No	0	0	0				0	368
male	56-60	2	Less than 6 months ago	11	12	13	14	15	16	17	18	19	20	21	22	23	2	Yes	1	No	0	0 days	0 hours	0	Varicocelectomy	0
female	56-60	9	5-10 years ago	11	12	13	14	15	16	17	18	19	20	21	22	23	0	Yes	1	No	0	1 - 5 days	11+ hours	Hysterectomy, Endometriosis ablation, Ovarian cystectomy	0	Hemorrhoid surgery	Yes	No	2303	0	0				2303	4416
female	56-60	8	2 years ago	11	12	13	14	15	16	17	18	19	20	21	22	23	0	Yes	1	No	0	NA - not employed	NA - not employed	N/A	0	Hemorrhoid surgery	No	No	2303	0	0				2303	5152
female	56-60	9	Less than 6 months ago	11	12	13	14	15	16	17	18	19	20	21	22	23	0	Yes	1	No	0	6 - 9 days	11+ hours	0	0	0
female	56-60	7	1 year ago	11	12	13	14	15	16	17	18	19	20	21	22	23	0	Yes	2	No	0	0 days	11+ hours	Myomectomy	0	0	0	0	0	0	0				0	0
female	61-65	8	2 years ago	11	12	13	14	15	16	17	18	19	20	21	22	23	0	No	0	No	0	10+ days	11+ hours	Hysterectomy	0	0	No	No	0	0	0				0	0
female	61-65	8	5-10 years ago	11	12	13	14	15	16	17	18	19	20	21	22	23	0	Yes	0	No	0	0 days	0 hours	0	0	0	No	No	0	0	5348				5348	2576
female	61-65	3	5-10 years ago	11	12	13	14	15	16	17	18	19	20	21	22	23	0	Yes	1	No	0	NA - not employed	NA - not employed	Hysterectomy	0	0	No	No	2303	0	16044				18347	0
female	61-65	4	5 years ago	11	12	13	14	15	16	17	18	19	20	21	22	23	0	Yes	1	No	0	0 days	0 hours	0	0	0	No	No
female	61-65		3 years ago	11	12	13	14	15	16	17	18	19	20	21	22	23	0	Yes	1	No	0	0 days	0 hours	0	0	0	No	No	0	0	5348				5348	5520
female	61-65	7	Greater than 6 months ago	11	12	13	14	15	16	17	18	19	20	21	22	23	5	No	0	No	0	NA - not employed	NA - not employed	Hysterectomy, Oophorectomy	0	0	No	No	0	0	10696				10696	0
female	61-65	6	1 year ago	11	12	13	14	15	16	17	18	19	20	21	22	23	3	Yes	3	No	0	0 days	5 - 10 hours	Hysterectomy	0	0	0	Yes	0	0	0				0	22080
female	61-65	7	Greater than 6 months ago	11	12	13	14	15	16	17	18	19	20	21	22	23	0	Yes	3	No	0	10+ days	11+ hours	Hysterectomy	0	0	No	No
male	61-65	6	1 year ago	11	12	13	14	15	16	17	18	19	20	21	22	23	0	Yes	2	No	0	0 days	0 hours	0	0	Colorectal surgery	0	0	2303	3800	5348				11451	0
female	61-65	6	10-15 years ago	11	12	13	14	15	16	17	18	19	20	21	22	23	0	Yes	2	No	0	0 days	0 hours	Ovarian cystectomy, Bladder sling	0	Hemorrhoid surgery	No	No	0	0	0				0	0
male	61-65	4	1 year ago	11	12	13	14	15	16	17	18	19	20	21	22	23	2	Yes	1	Yes	44228	0 days	0 hours	0	0	0	0	0
female	61-65	10	Less than 6 months ago	11	12	13	14	15	16	17	18	19	20	21	22	23	1	Yes	2	No	0	NA - not employed	NA - not employed	0	0	Lumbar spine surgery			2303	19000	26740				48043	2208
female	61-65	9	Less than 6 months ago	11	12	13	14	15	16	17	18	19	20	21	22	23	0	Yes	1	No	0	0 days	NA - not employed	0	0	Lumbar spine surgery			0	0	0				0	9200
female	61-65	7	3 years ago	11	12	13	14	15	16	17	18	19	20	21	22	23	1	Yes	1	Yes	44166	0 days	11+ hours	0	0	Hip FAI / Labral tear repair	No	No	0	3800	5348				9148	2944
female	61-65	4	Less than 6 months ago	11	12	13	14	15	16	17	18	19	20	21	22	23	6	Yes	3	No	0	NA - not employed	NA - not employed	Hysterectomy	0	0			2303	0	5348				7651	2208
male	61-65	2	5-10 years ago	11	12	13	14	15	16	17	18	19	20	21	22	23	0	Yes	1	No	0	0 days	0 hours	0	0	0	0	0	0	3800	5348				9148	0
female	61-65	7	Less than 6 months ago	11	12	13	14	15	16	17	18	19	20	21	22	23	2	Yes	1	No	0	NA - not employed	NA - not employed	0	0	0			0	0	0				0	4416
male	61-65	5	5-10 years ago	11	12	13	14	15	16	17	18	19	20	21	22	23	0	No	0	Yes	44287	10+ days	1 - 4 hours	0	0	0	0	0	0	7600	10696				18296	0
female	61-65	9	2 years ago	11	12	13	14	15	16	17	18	19	20	21	22	23	0	No	0	No	0	10+ days	11+ hours	0	0	0	No	No	0	0	0				0	5520
male	61-65	7	Less than 6 months ago	11	12	13	14	15	16	17	18	19	20	21	22	23	0	Yes	2	No	0	0	11+ hours	0	N/A	0
female	61-65	6	5-10 years ago	11	12	13	14	15	16	17	18	19	20	21	22	23	0	No	0	No	0	NA - not employed	NA - not employed	0	0	0	0	0	0	0	5348				5348	1472
male	61-65	9	5-10 years ago	11	12	13	14	15	16	17	18	19	20	21	22	23	1	Yes	1	No	0	0 days	0 hours	0	0	Hemorrhoid surgery	0	0	0	3800	10696				14496	0
female	61-65	4	5 years ago	11	12	13	14	15	16	17	18	19	20	21	22	23	0	Yes	2	No	0	NA - not employed	NA - not employed	0	0	Hemorrhoid surgery	No	No	0	0	5348				5348	736
male	61-65	10	5-10 years ago	11	12	13	14	15	16	17	18	19	20	21	22	23	0	Yes	2	Yes	43983	6 - 9 days	5 - 10 hours	0	0	Inguinal hernia repair	0	0
female	61-65	10	10-15 years ago	11	12	13	14	15	16	17	18	19	20	21	22	23	1	Yes	2	Yes	44287	6 - 9 days	0	Hysterectomy	0	0	0	No	2303	3800	5348				11451	0
female	61-65	5	3 years ago	11	12	13	14	15	16	17	18	19	20	21	22	23	1	Yes	3	No	0	0 days	0 hours	0	0	0	0	0	0	0	0				0	5520
male	61-65	9	10-15 years ago	11	12	13	14	15	16	17	18	19	20	21	22	23	10	Yes	8	No	0	NA - not employed	NA - not employed	0	0	Colorectal surgery, Hemorrhoid surgery	0	0	0	7600	26740				34340	736
female	61-65	8	4 years ago	11	12	13	14	15	16	17	18	19	20	21	22	23	0	Yes	4	No	0	0 days	0 hours	Hysterectomy	0	Hemorrhoid surgery	Yes	0	0	3800	5348				9148	4784
female	61-65	9	1 year ago	11	12	13	14	15	16	17	18	19	20	21	22	23	0	0	0	0	0	0	0	0	0	0	No	No
female	61-65	6	1 year ago	11	12	13	14	15	16	17	18	19	20	21	22	23	0	Yes	1	No	0	NA - not employed	NA - not employed	0	0	0	0	0	0	3800	0				3800	0
female	61-65	9	2 years ago	11	12	13	14	15	16	17	18	19	20	21	22	23	1	Yes	4	No	0	NA - not employed	NA - not employed	Hysterectomy	0	0	No	0	0	3800	16044				19844	0
male	61-65	4	2 years ago	11	12	13	14	15	16	17	18	19	20	21	22	23	0	No	0	No	0	0 days	0 hours	0	0	0	0	0	0	3800	0				3800	2944
male	61-65	5	Greater than 6 months ago	11	12	13	14	15	16	17	18	19	20	21	22	23	2	Yes	2	No	0	0 days	0 hours	0	0	0	0	0
female	61-65	10	10-15 years ago	11	12	13	14	15	16	17	18	19	20	21	22	23	0	Yes	1	Yes	44287	NA - not employed	NA - not employed	Hysterectomy	0	0	No	No
male	61-65	5	5-10 years ago	11	12	13	14	15	16	17	18	19	20	21	22	23	0	Yes	2	No	0	0 days	1 - 4 hours	0	0	0	0	0	0	0	0				0	0
female	61-65	7	1 year ago	11	12	13	14	15	16	17	18	19	20	21	22	23	5	Yes	10	No	0	10+ days	11+ hours	0	0	0	No	No	0	0	0				0	14720
female	66-70	9	5-10 years ago	11	12	13	14	15	16	17	18	19	20	21	22	23	1	Yes	3	No	0	1 - 5 days	11+ hours	Endometriosis excision	0	Lumbar spine surgery	Yes	No	4606	0	5348				9954	0
female	66-70	6	Greater than 6 months ago	11	12	13	14	15	16	17	18	19	20	21	22	23	0	Yes	3	No	0	NA - not employed	NA - not employed	0	0	0	0	0	0	0	0				0	5520
female	66-70	8	1 year ago	11	12	13	14	15	16	17	18	19	20	21	22	23	0	Yes	1	No	0	1 - 5 days	5 - 10 hours	Ovarian cystectomy	0	0	No	No	0	0	5348				5348	0
female	66-70	7	3 years ago	11	12	13	14	15	16	17	18	19	20	21	22	23	0	Yes	1	No	0	NA - not employed	NA - not employed	Hysterectomy	0	Inguinal hernia repair	Yes	No	0	3800	5348				9148	2944
female	66-70	8	10-15 years ago	11	12	13	14	15	16	17	18	19	20	21	22	23	0	0	0	0	0	0	0	Pelvic floor repair	0	Colorectal surgery	No	No	0	0	0				0	5520
female	66-70	10	5 years ago	11	12	13	14	15	16	17	18	19	20	21	22	23	2	Yes	7	No	0	NA - not employed	NA - not employed	Hysterectomy, Pelvic floor repair	0	Colorectal surgery	0	0	0	0	0				0	7360
female	66-70	7	4 years ago	11	12	13	14	15	16	17	18	19	20	21	22	23	1	Yes	0	No	0	NA - not employed	NA - not employed	0	0	0	No	0	0	3800	10696				14496	0
female	66-70	7	Less than 6 months ago	11	12	13	14	15	16	17	18	19	20	21	22	23	1	Yes	4	No	0	NA - not employed	0 hours	Hysterectomy	0	0			0	0	0				0	0
female	66-70	7	Greater than 6 months ago	11	12	13	14	15	16	17	18	19	20	21	22	23	0	Yes	1	No	0	NA - not employed	NA - not employed	0	0	Hemorrhoid surgery	No	No	0	7600	5348				12948	0
female	66-70	8	Less than 6 months ago	11	12	13	14	15	16	17	18	19	20	21	22	23	0	Yes	0	No	0	0 days	0	0	0	0			0	0	0				0	0
female	66-70	8	Greater than 6 months ago	11	12	13	14	15	16	17	18	19	20	21	22	23	1	Yes	1	No	0	0 days	5 - 10 hours	0	0	Inguinal hernia repair	0	0	0	0	0				0	1472
female	66-70	7	10-15 years ago	11	12	13	14	15	16	17	18	19	20	21	22	23	0	No	0	No	0	0 days	11+ hours	Oophorectomy	0	0	No	No	0	7600	0				7600	0
female	66-70	10	2 years ago	11	12	13	14	15	16	17	18	19	20	21	22	23	2	Yes	5	No	0	NA - not employed	NA - not employed	0	0	0	0	0
female	66-70	10	5 years ago	11	12	13	14	15	16	17	18	19	20	21	22	23	3	Yes	3	No	0	0	NA - not employed	Hysterectomy	0	0	0	0	0	7600	5348				12948	0
female	66-70	4	2 years ago	11	12	13	14	15	16	17	18	19	20	21	22	23	0	Yes	3	No	0	NA - not employed	0 hours	Oophorectomy	0	0	No	No	2303	0	0				2303	0
female	66-70	10	Less than 6 months ago	11	12	13	14	15	16	17	18	19	20	21	22	23	2	Yes	4	Yes	44287	0 days	1 - 4 hours	Hysterectomy, Bladder sling	0	Hip FAI / Labral tear repair, Lumbar spine surgery			0	7600	5348				12948	0
female	66-70			11	12	13	14	15	16	17	18	19	20	21	22	23	0	Yes	3	No	0	0	0	0	0	0			0	0	0				0	3680
male	71-75	5	Greater than 6 months ago	11	12	13	14	15	16	17	18	19	20	21	22	23	0	No	0	No	0	NA - not employed	NA - not employed	0	0	0	0	0	0	0	0				0	0
female	71-75	7	3 years ago	11	12	13	14	15	16	17	18	19	20	21	22	23	0	No	0	No	0	0 days	0 hours	Hysterectomy	0	0	No	No	0	0	5348				5348	2944
female	71-75	7	15+ years ago	11	12	13	14	15	16	17	18	19	20	21	22	23	1	Yes	3	No	0	NA - not employed	NA - not employed	Hysterectomy, Endometriosis ablation, Endometriosis excision, Pelvic floor repair, Oophorectomy	0	Hip FAI / Labral tear repair	Yes	0
female	71-75	8	15+ years ago	11	12	13	14	15	16	17	18	19	20	21	22	23	2	Yes	3	No	0	NA - not employed	NA - not employed	Hysterectomy	0	0	0	0
male	71-75	3	3 years ago	11	12	13	14	15	16	17	18	19	20	21	22	23	1	Yes	4	No	0	NA - not employed	NA - not employed	0	0	0	0	0	0	0	21392				21392	1104
female	71-75	10	5 years ago	11	12	13	14	15	16	17	18	19	20	21	22	23	6	Yes	6	Yes	44044	NA - not employed	NA - not employed	Hysterectomy	0	Hip FAI / Labral tear repair, Inguinal hernia repair, Lumbar spine surgery	Yes	Yes	2303	0	10696				12999	7360
female	71-75	7	Greater than 6 months ago	11	12	13	14	15	16	17	18	19	20	21	22	23	4	Yes	7	No	0	NA - not employed	NA - not employed	0	0	Other hernia repair	No	No
female	71-75	0	15+ years ago	11	12	13	14	15	16	17	18	19	20	21	22	23	0	No	0	No	0	0 days	0 hours	0	0	0	No	No	0	0	0				0	0
male	71-75	8	5-10 years ago	11	12	13	14	15	16	17	18	19	20	21	22	23	0	No	0	No	0	0 days	0 hours	0	0	Inguinal hernia repair, Colorectal surgery	0	0	0	0	0				0	18400
female	71-75	10	15+ years ago	11	12	13	14	15	16	17	18	19	20	21	22	23	1	Yes	2	No	0	NA - not employed	NA - not employed	0	0	Lumbar spine surgery	0	0	0	0	5348				5348	14720
female	71-75	6	15+ years ago	11	12	13	14	15	16	17	18	19	20	21	22	23	0	0	0	0	0	0	0	Myomectomy	0	0	No	No	0	0	0				0	0
female	71-75	10	Less than 6 months ago	11	12	13	14	15	16	17	18	19	20	21	22	23	1	Yes	1	No	0	0 days	0 hours	0	0	Hemorrhoid surgery			0	0	0				0	4416
male	71-75		Greater than 6 months ago	11	12	13	14	15	16	17	18	19	20	21	22	23	1	Yes	1	Yes	44136	NA - not employed	NA - not employed	0	0	0	0	0	0	7600	26740				34340	11040
female	71-75	9	2 years ago	11	12	13	14	15	16	17	18	19	20	21	22	23	1	Yes	1	No	0	NA - not employed	NA - not employed	Hysterectomy	0	Inguinal hernia repair, Other hernia repair	No	No	0	0	5348				5348	0
female	76-80	8	Less than 6 months ago	11	12	13	14	15	16	17	18	19	20	21	22	23	0	Yes	2	Yes	44228	NA - not employed	NA - not employed	Hysterectomy	0	0
female	76-80	10	5-10 years ago	11	12	13	14	15	16	17	18	19	20	21	22	23	1	Yes	5	No	0	NA - not employed	NA - not employed	Hysterectomy	0	0	0	0	0	0	5348				5348	0
female	76-80	8	15+ years ago	11	12	13	14	15	16	17	18	19	20	21	22	23	30	Yes	25	Yes	44287	10+ days	11+ hours	Hysterectomy	0	0	No	No
female	76-80	10	15+ years ago	11	12	13	14	15	16	17	18	19	20	21	22	23	0	No	0	Yes	0	NA - not employed	NA - not employed	0	0	0	No	0	0	3800	26740				30540	0
female	76-80	10	1 year ago	11	12	13	14	15	16	17	18	19	20	21	22	23	20	Yes	25	No	0	NA - not employed	NA - not employed	Hysterectomy, Endometriosis excision, Bladder sling, Oophorectomy	0	Colorectal surgery, Hemorrhoid surgery	Yes	Yes	0	3800	10696				14496	4416
female	76-80	9	15+ years ago	11	12	13	14	15	16	17	18	19	20	21	22	23	0	No	0	No	0	NA - not employed	1 - 4 hours	0	0	Lumbar spine surgery	No	No
female	76-80	9	2 years ago	11	12	13	14	15	16	17	18	19	20	21	22	23	2	Yes	5	Yes	0	NA - not employed	NA - not employed	Ovarian cystectomy	0	Other hernia repair, Lumbar spine surgery	0	0	0	3800	0				3800	0
female	76-80	9	1 year ago	11	12	13	14	15	16	17	18	19	20	21	22	23	2	Yes	2	No	0	0	0	Hysterectomy	0	0	Yes	0	0	3800	5348				9148	14720
female	76-80	10	2 years ago	11	12	13	14	15	16	17	18	19	20	21	22	23	1	Yes	7	No	0	NA - not employed	NA - not employed	Hysterectomy, Pelvic floor repair	0	Lumbar spine surgery, Colorectal surgery	0	0	0	0	0				0	0
female	76-80	8	3 years ago	11	12	13	14	15	16	17	18	19	20	21	22	23	2	Yes	2	No	0	NA - not employed	NA - not employed	0	0	0	No	No	0	0	5348				5348	3312
female	76-80	9	1 year ago	11	12	13	14	15	16	17	18	19	20	21	22	23	0	Yes	5	Yes	44287	NA - not employed	NA - not employed	Hysterectomy, Bladder sling	0	Colorectal surgery	0	0	0	0	10696				10696	1472
male	76-80	10	Less than 6 months ago	11	12	13	14	15	16	17	18	19	20	21	22	23	0	No	0	Yes	44287	10+ days	11+ hours	0	0	0			0	0	0				0	0
female	Over 80	10	15+ years ago	11	12	13	14	15	16	17	18	19	20	21	22	23	0	Yes	0	No	0	NA - not employed	NA - not employed	Hysterectomy	0	0	No	No	0	0	0				0	0
female	Over 80	10		11	12	13	14	15	16	17	18	19	20	21	22	23	1	Yes	2	No	0	NA - not employed	NA - not employed	0	0	Hip FAI / Labral tear repair, Colorectal surgery
female	Over 80	8	5-10 years ago	11	12	13	14	15	16	17	18	19	20	21	22	23	1	Yes	1	No	0	NA - not employed	NA - not employed	0	0	0	No	No	2303	7600	10696				20599	11040
female	Over 80		5 years ago	11	12	13	14	15	16	17	18	19	20	21	22	23	2	Yes	5	No	0	NA - not employed	NA - not employed	Hysterectomy	0	Colorectal surgery	No	No	0	0	0				0	0

[truncated: 10 more sheets: $ per pt, Pivot, pivot2, Endo pivot, gender age, Meds, TRT, MA, GYN, Surgery]
